# Supplementary material for: Evolution of morphological and climatic adaptations in Veronica L. (Plantaginaceae)
Source: PeerJ. 2016 Aug 16;4:e2333. doi: 10.7717/peerj.2333 (PMC4991887; doi:10.7717/peerj.2333)
Supplement: Table S4 [file peerj-04-2333-s004.xlsx]

## Sheet: Veronica_abyssinica
GPS latitude/longitude data obtained from the GBIF website
name	longitude	latitude	catalogNumber	gbifID	bio_1	bio_10	bio_11	bio_12	bio_13	bio_14	bio_15	bio_16	bio_17	bio_18	bio_19	bio_2	bio_3	bio_4	bio_5	bio_6	bio_7	bio_8	bio_9		bio_1 = Annual Mean Temperature
Veronica abyssinica	41.7667	9.2	WAG.1830837	1138191094	155	163	149	950	197	8	69	433	54	306	433	124	84	646	229	83	146	149	149		bio_2 = Mean Diurnal Range (Mean of monthly (max temp - min temp))
Veronica abyssinica	41.6833	9.41667	WAG.1830839	1137347304	148	158	138	1057	245	8	75	535	56	305	56	125	80	775	227	71	156	146	138		bio_3 = Isothermality (bio_2/bio_7) (* 100)
Veronica abyssinica	41.2667	9.33333	WAG.1830861	1137339501	146	156	135	1182	265	10	76	617	65	321	65	129	80	819	227	66	161	147	135		bio_4 = Temperature Seasonality (standard deviation *100)
Veronica abyssinica	40.1717	7.685	WAG.1830827	1137159450	151	158	140	1359	196	17	51	503	104	471	191	139	81	745	233	62	171	154	140		bio_5 = Max Temperature of Warmest Month
Veronica abyssinica	40.0823	6.91422	100244011	1257595708	141	148	129	935	150	16	52	341	76	325	178	139	78	819	225	49	176	140	134		bio_6 = Min Temperature of Coldest Month
Veronica abyssinica	39.97	8.88	K000196266	912178136	249	272	219	528	133	4	84	293	34	107	34	151	65	2076	357	128	229	259	219		bio_7 = Temperature Annual Range (bio_5-bio_6)
Veronica abyssinica	39.7333	7	WAG.1830853	1137263299	85	94	79	1185	169	27	44	443	121	343	209	120	78	623	162	10	152	80	85		bio_8 = Mean Temperature of Wettest Quarter
Veronica abyssinica	39.1667	7.95	WAG.1830845	1138591212	145	157	136	1080	182	12	59	490	62	295	62	129	75	837	227	55	172	139	136		bio_9 = Mean Temperature of Driest Quarter
Veronica abyssinica	39.0167	9.15	WAG.1830844	1137348576	159	174	146	1029	264	8	92	620	34	204	34	134	73	1099	250	68	182	155	146		bio_10 = Mean Temperature of Warmest Quarter
Veronica abyssinica	38.85	8.53333	V-513398	328358969	159	173	149	1050	215	10	78	568	40	249	40	137	76	945	246	67	179	153	149		bio_11 = Mean Temperature of Coldest Quarter
Veronica abyssinica	38.2213	13.2555	WAG.1830858	1138537591	63	78	47	1083	308	4	114	726	18	240	62	140	74	1146	154	-34	188	70	53		bio_12 = Annual Precipitation
Veronica abyssinica	38.0167	13.1333	31063	874799196	159	176	147	906	286	2	125	654	8	221	20	146	73	1232	261	62	199	156	153		bio_13 = Precipitation of Wettest Month
Veronica abyssinica	37.9667	-4.28333	1707129	1258948384	178	198	154	1185	242	6	80	558	33	410	33	104	66	1730	262	105	157	192	154		bio_14 = Precipitation of Driest Month
Veronica abyssinica	37.35	5.63333	WAG.1830847	1140006410	184	196	169	1338	213	33	50	529	121	218	295	120	76	999	273	116	157	191	190		bio_15 = Precipitation Seasonality (Coefficient of Variation)
Veronica abyssinica	36.8333	7.66667	WAG.1830855	1137255837	190	203	180	1608	251	29	59	719	113	410	120	155	74	902	289	82	207	187	184		bio_16 = Precipitation of Wettest Quarter
Veronica abyssinica	36.7167	-3.23056	100210726	1257563468	105	119	85	1325	273	15	75	597	50	410	58	95	65	1337	179	35	144	112	88		bio_17 = Precipitation of Driest Quarter
Veronica abyssinica	36.6664	-3.26583	WAG.1831354	1138254503	164	178	143	1517	415	17	91	867	57	380	76	106	67	1437	246	89	157	170	145		bio_18 = Precipitation of Warmest Quarter
Veronica abyssinica	36.3833	9.05	WAG.1830864	1138233481	201	220	186	1690	334	8	88	943	30	113	901	138	69	1394	305	105	200	189	201		bio_19 = Precipitation of Coldest Quarter
Veronica abyssinica	36.3667	-7.86666	1547723	1258776949	199	214	177	1181	259	3	93	642	17	440	20	98	63	1442	276	122	154	206	182		Temperature unit: (°C * 10)
Veronica abyssinica	36.25	7.2667	WAG.1830860	1137473630	197	206	188	1764	218	41	43	633	175	386	611	154	81	679	294	105	189	195	198		Precipitation unit:(mm)
Veronica abyssinica	36.2333	7.26667	WAG.1830852	1137568662	197	207	189	1763	217	41	43	633	175	386	611	154	81	680	294	106	188	195	199
Veronica abyssinica	36.2333	7.28333	WAG.1830848	1137370527	199	208	190	1744	218	41	44	634	170	375	611	153	81	695	295	108	187	197	200
Veronica abyssinica	36.2333	7.3	WAG.1830840	1137164279	194	203	186	1778	219	41	43	640	174	385	624	154	81	669	290	101	189	193	195
Veronica abyssinica	36.2167	7.38333	WAG.1830859	1137161449	192	202	184	1776	226	40	46	663	162	516	651	153	82	716	285	99	186	186	191
Veronica abyssinica	36.2103	-2.87722	1565060	1258795711	121	133	101	1163	251	14	75	547	45	355	55	95	66	1303	193	51	142	127	104
Veronica abyssinica	36.1833	7.13333	WAG.1830850	1137305646	182	191	174	1876	236	47	41	653	189	587	641	144	83	640	270	98	172	182	182
Veronica abyssinica	36.0833	8.33333	WAG.1830856	1137194017	194	210	185	1816	312	22	74	896	76	388	877	144	74	1106	295	101	194	188	192
Veronica abyssinica	35.7167	-0.375	L.2812652	1139918326	125	134	116	1248	186	39	44	434	156	297	434	123	81	675	208	57	151	116	129
Veronica abyssinica	35.525	0.00833	L.2812649	1138612153	130	139	119	1297	203	44	46	477	151	308	477	115	82	765	209	69	140	119	134
Veronica abyssinica	35.4833	7.58333	WAG.1830826	1137167519	156	166	144	1968	268	47	52	789	155	352	777	116	84	871	232	95	137	144	161
Veronica abyssinica	35.3917	-0.02083	L.2812653	1138612154	174	181	165	1420	202	46	40	493	186	375	445	158	88	626	269	90	179	173	178
Veronica abyssinica	35.3833	7.36667	WAG.1830846	1137350326	171	180	160	1836	255	45	51	737	150	333	737	122	85	758	248	106	142	160	176
Veronica abyssinica	35.375	-0.10278	L.2812650	1139074298	163	171	154	1351	193	44	42	460	169	343	448	151	87	651	256	83	173	162	167
Veronica abyssinica	35.3292	-0.39167	L.2812651	1139694388	170	178	161	1708	256	66	37	646	249	311	436	157	86	664	267	86	181	174	175
Veronica abyssinica	35.2817	-0.36611	1492495	788727626	181	189	172	1735	256	71	36	648	263	322	430	155	87	661	276	98	178	184	187
Veronica abyssinica	35.25	-8.58333	477231	1261182359	170	188	146	1576	376	10	90	858	37	265	60	109	65	1661	252	85	167	178	165
Veronica abyssinica	34.9667	-0.88333	WAG.1831355	1137327768	171	181	161	1511	224	68	32	547	295	347	295	138	84	774	259	95	164	175	161
Veronica abyssinica	34.95	-0.61667	WAG.1831363	1137503245	177	187	167	1741	255	79	31	611	297	339	410	143	84	776	269	99	170	181	184
Veronica abyssinica	34.95	-0.85	WAG.1831356	1137140532	173	183	163	1543	229	71	31	556	307	349	307	139	83	750	262	96	166	177	163
Veronica abyssinica	34.85	-0.9	WAG.1831366	1137506461	178	187	169	1598	232	71	31	568	311	358	311	140	84	706	266	101	165	182	169
Veronica abyssinica	34.8333	-0.71667	WAG.1831367	1138452551	186	196	177	1901	276	89	30	669	334	380	427	148	85	720	278	105	173	190	193
Veronica abyssinica	34.7833	-0.86667	WAG.1831365	1137217358	191	201	181	1706	258	81	33	619	311	341	348	147	84	721	282	109	173	195	198
Veronica abyssinica	34.5333	-9.93333	472935	1261178049	146	162	119	1344	278	3	94	754	15	575	18	111	62	1774	232	53	179	160	126
Veronica abyssinica	33.875	-10.625	PRE0500583-0	453386185	143	163	114	1270	254	4	96	734	19	329	23	107	58	1896	230	48	182	154	124
Veronica abyssinica	33.8667	-9.18333	479432	1261184680	162	179	138	1968	407	8	86	988	42	524	54	109	63	1547	244	72	172	169	146
Veronica abyssinica	33.8	-10.5833	WAG.1831375	1137655595	142	162	115	1282	257	4	96	741	19	336	23	107	59	1846	230	49	181	153	124
Veronica abyssinica	33.7667	-9.01666	479292	1261184403	126	140	107	1967	397	4	93	1066	27	530	30	102	63	1263	203	42	161	132	114
Veronica abyssinica	33.65	-9	479241	1261184441	145	161	125	2305	475	5	90	1212	38	633	49	103	62	1362	224	59	165	150	133
Veronica abyssinica	33.6167	-9.28333	L.2812654	1139376393	203	221	180	2273	537	20	82	1155	73	459	151	110	64	1564	287	116	171	202	205
Veronica abyssinica	30.4833	-0.36666	3123493	1260508088	191	196	187	1070	139	35	38	377	151	231	172	119	86	390	261	123	138	189	188
Veronica abyssinica	30.4667	-0.36666	478060	1261183201	199	205	195	1061	139	35	39	380	152	221	170	120	86	416	269	130	139	197	196
Veronica abyssinica	30.4333	-0.33333	1243506	1258454177	181	187	178	1121	143	35	37	389	160	247	179	117	86	394	250	115	135	179	178
Veronica abyssinica	30.4	-0.33333	3129860	1260515021	178	183	174	1139	145	35	37	395	163	253	181	116	85	383	247	112	135	177	175
Veronica abyssinica	29.4667	1.46667	WAG.1830819	1137388864	232	238	225	1550	176	62	28	487	220	377	487	119	84	505	306	165	141	225	234
Veronica abyssinica	29.2667	-1.51667	WAG.1830822	1137441826	122	124	119	1903	245	41	40	667	187	580	468	95	92	229	175	72	103	123	121
Veronica abyssinica	28.6667	-2.38333	562	783941202	154	157	148	1797	218	28	44	616	135	551	226	89	82	409	207	99	108	155	148
Veronica abyssinica	28.4	-2.23	NA	1098631665	198	199	193	1677	192	35	38	556	163	374	163	109	84	287	261	132	129	197	193
Veronica abyssinica	28.4	-2.32	NA	1098631691	195	197	190	1692	197	33	39	567	155	372	233	107	84	314	258	131	127	194	191
Veronica abyssinica	10.77	6.4	K000028828	912097445	182	193	169	1860	337	8	71	913	52	286	913	110	75	967	265	119	146	169	189
Veronica abyssinica	10.4167	6.25	WAG.1830810	1137470041	150	162	137	1998	361	14	68	961	74	339	961	108	76	979	230	88	142	137	157
Veronica abyssinica	10.4167	6.18333	WAG.1830811	1138299438	171	183	157	2006	366	12	70	987	65	327	987	107	76	1016	252	112	140	157	179
Veronica abyssinica	10.33	6.25	K000028821	912097510	215	227	202	2054	372	7	74	1034	46	303	1034	106	73	958	296	152	144	202	221
Veronica abyssinica	10.1667	5.81667	WAG.1830808	1137229495	188	200	174	2143	387	14	71	1058	67	358	1058	103	74	1018	267	129	138	174	196
Veronica abyssinica	10.1	5.85	K000212807	912194096	191	202	176	2195	398	14	72	1097	66	364	1097	103	75	1011	269	132	137	176	199
Veronica abyssinica	10.08	5.83	K000212803	912193998	204	216	191	2161	386	12	71	1068	59	351	1068	103	76	952	282	147	135	191	212
Veronica abyssinica	10.08	5.82	K000683296	912533255	197	209	184	2185	394	13	72	1089	62	359	1089	102	75	975	275	139	136	184	205
Veronica abyssinica	10.08	5.8	K000212986	912194076	169	181	154	2119	382	16	68	1016	77	369	1016	103	75	1058	246	109	137	154	177
Veronica abyssinica	9.97	5.64	K000436224	912367966	192	203	178	2083	368	13	69	988	66	362	988	101	75	965	267	134	133	178	199
Veronica abyssinica	9.88333	4.96667	WAG.1830807	1138425386	203	214	189	2321	412	11	71	1132	70	367	1132	92	76	951	271	150	121	189	210
Veronica abyssinica	9.88333	5.01667	WAG.1830805	1137163032	163	173	150	2141	376	18	63	956	92	397	953	96	76	902	232	107	125	153	169
Veronica abyssinica	9.88	5.02	K000028812	912097508	165	175	152	2135	375	17	64	954	90	395	952	95	76	899	234	109	125	155	171
Veronica abyssinica	9.83	5	K000198186	912179955	176	186	163	2153	379	15	65	980	83	386	980	94	76	917	245	122	123	163	183
Veronica abyssinica	9.83	5.03	K000028811	912097462	161	171	147	2159	379	18	63	962	94	400	962	95	76	927	230	105	125	147	168
Veronica abyssinica	9.78	6.05	K000028814	912097503	230	242	217	2232	391	11	71	1065	58	325	1065	101	73	930	307	170	137	217	235
Veronica abyssinica	9.73	5.07	K000028813	912097456	184	195	171	2194	385	14	67	1017	80	384	1017	94	76	953	253	130	123	171	191
Veronica abyssinica	9.7	5.08333	476631	1261181789	201	211	188	2338	410	13	69	1126	76	379	1126	93	78	904	268	149	119	188	206
Veronica abyssinica	9.28	4.17	K000087438	912136436	208	217	196	2794	467	29	66	1353	124	429	1353	80	78	788	265	163	102	196	213
Veronica abyssinica	9.23	4.15	K000028830	912097505	187	196	175	2827	493	29	68	1410	124	414	1410	81	78	782	244	141	103	175	192
Veronica abyssinica	9.2	4.16667	WAG.1830815	1137564877	151	160	139	2548	440	34	59	1133	146	452	1100	87	78	829	211	100	111	141	158
Veronica abyssinica	9.2	4.17	K000028801	912097478	144	153	133	2524	433	36	58	1110	153	463	1064	87	78	787	204	93	111	135	150
Veronica abyssinica	9.2	4.18333	WAG.1830813	1137518610	134	143	122	2502	425	39	56	1085	164	480	1020	88	77	809	194	81	113	124	140
Veronica abyssinica	9.18	4.2	K000028834	912097483	75	84	64	2552	403	58	47	1025	236	395	897	92	76	785	138	18	120	66	83
Veronica abyssinica	9.12	4.13	K000028816	912097463	144	153	132	2546	435	37	57	1116	157	467	1067	87	78	796	204	93	111	135	150
Veronica acinifolia	-8.81976	41.6866	133777	1075198424	145	190	101	1258	178	14	53	506	80	105	506	74	43	3514	236	66	170	101	188
Veronica acinifolia	-8.47093	40.2442	81872	1075155730	161	213	107	923	129	10	53	369	62	67	369	98	44	4109	282	63	219	115	211
Veronica acinifolia	-6.66432	41.4829	159467	1075222612	138	215	64	606	79	10	46	233	51	51	228	110	39	5891	299	19	280	71	215
Veronica acinifolia	-4.09	38.18	652530-1	30617496	159	252	76	556	83	4	54	211	27	27	197	118	36	6898	351	28	323	88	252
Veronica acinifolia	-2.78274	50.9313	55011563	298870958	95	157	39	802	87	48	18	251	160	174	235	69	34	4652	208	8	200	47	114
Veronica acinifolia	-2.78123	50.8413	61821414	308961476	90	153	35	864	96	53	19	276	171	181	260	69	34	4642	204	4	200	43	108
Veronica acinifolia	-2.54	43.014	215205	767969971	129	189	73	1006	115	47	21	318	180	191	303	82	39	4588	247	39	208	80	187
Veronica acinifolia	-1.45	43.48	216156	767973851	137	195	79	1322	162	68	23	440	254	282	398	82	39	4528	244	38	206	112	176
Veronica acinifolia	-0.70171	47.5422	1006657	998900815	112	179	46	676	73	44	15	205	139	139	189	90	39	5154	241	12	229	55	179
Veronica acinifolia	-0.64289	51.1059	55017100	298892570	97	161	34	780	83	50	18	243	161	165	212	79	35	4962	219	-2	221	42	147
Veronica acinifolia	-0.59478	47.455	1308253	998900839	116	183	50	645	69	42	15	194	133	133	179	91	39	5180	246	15	231	58	183
Veronica acinifolia	-0.49717	51.194	270883122	799942152	96	162	33	706	70	43	14	207	152	161	179	80	35	5018	220	-3	223	67	59
Veronica acinifolia	-0.34955	47.9075	20070110145952Rog	186654713	111	177	45	708	76	45	16	217	147	147	203	91	39	5153	241	10	231	54	177
Veronica acinifolia	-0.20462	48.0534	19990414161328pau	22905843	106	173	40	750	80	47	16	232	157	157	218	91	39	5171	237	5	232	49	173
Veronica acinifolia	0.00354	47.7135	20070315100410Rog	186654887	111	180	43	699	72	47	13	209	147	147	198	92	38	5321	245	7	238	52	180
Veronica acinifolia	0.07097	51.0954	271859899	802218366	101	163	42	683	73	43	19	213	143	147	182	80	37	4759	220	9	211	75	147
Veronica acinifolia	0.07101	47.7085	20070313094230Rog	186654876	111	180	42	697	71	47	13	207	148	148	196	92	38	5348	246	7	239	52	180
Veronica acinifolia	0.0714	47.6219	20100705111211Rog	416244350	113	182	44	685	71	46	13	204	145	145	192	92	38	5375	247	8	239	53	182
Veronica acinifolia	0.0756	47.2035	20030430111459Les	22933880	114	183	45	691	72	46	13	205	145	145	192	91	38	5372	248	9	239	54	183
Veronica acinifolia	0.12884	47.2124	20050111161545Esc	22951528	117	187	47	672	70	45	13	199	141	141	186	92	38	5434	251	11	240	56	187
Veronica acinifolia	0.20826	48.0284	20010914151115rog	22914240	110	179	42	689	70	48	13	206	149	149	195	93	39	5308	244	6	238	51	179
Veronica acinifolia	0.21242	47.1215	19990914115421mot	22906084	115	184	44	691	72	46	13	203	145	145	190	92	38	5447	249	9	240	53	184
Veronica acinifolia	0.21998	47.3222	20070522143715Rog	186655099	112	182	42	694	71	47	13	204	147	147	192	91	37	5450	247	7	240	51	182
Veronica acinifolia	0.24358	47.1741	19990914115144mot	22906082	113	183	43	695	72	47	13	205	147	147	192	91	37	5451	248	8	240	52	183
Veronica acinifolia	0.25393	47.2345	19990914114854mot	22906080	114	183	43	689	71	47	13	202	145	145	190	91	37	5430	248	8	240	53	183
Veronica acinifolia	0.27456	47.1155	19990914115517mot	22906085	115	184	45	687	71	46	13	202	144	144	189	92	38	5404	249	9	240	54	184
Veronica acinifolia	0.2778	47.3876	19990914101656mot	22906049	113	183	43	684	70	47	12	200	145	145	189	92	38	5441	248	8	240	52	183
Veronica acinifolia	0.28053	48.031	20070611154205Mes	186655156	110	178	42	684	69	49	12	203	150	150	192	93	39	5319	244	6	238	50	178
Veronica acinifolia	0.29084	47.6298	20100701152713Rog	416244346	114	184	44	672	68	47	12	196	144	144	186	92	38	5410	250	9	241	54	184
Veronica acinifolia	0.33494	47.5336	20001124143501por	22909860	112	183	42	684	69	48	12	199	146	146	189	92	38	5474	249	7	242	51	183
Veronica acinifolia	0.34356	47.1733	20080603140124Rog	186657391	114	184	43	690	70	47	12	201	146	146	190	91	37	5483	249	8	241	53	184
Veronica acinifolia	0.3502	47.5574	20030506143451Per	22933947	113	183	43	681	68	48	12	198	146	146	188	92	38	5454	248	7	241	52	183
Veronica acinifolia	0.35242	47.0142	20090609111900Rog	227550237	116	186	46	684	71	46	13	200	144	144	187	92	38	5458	251	10	241	55	186
Veronica acinifolia	0.38624	47.0663	20090529153902Rog	227550232	114	184	44	694	71	47	12	202	147	147	190	92	38	5442	249	8	241	53	184
Veronica acinifolia	0.39329	46.9738	20090610103417Rog	227550238	115	185	45	696	71	47	12	202	147	147	190	92	38	5463	251	9	242	54	185
Veronica acinifolia	0.40207	47.0023	19990914115906mot	22906087	113	183	42	707	72	48	12	205	150	150	193	92	37	5492	249	6	243	51	183
Veronica acinifolia	0.40708	47.1557	20060530104916Lab	22971448	114	184	43	693	70	48	12	201	147	147	190	92	38	5473	249	7	242	52	184
Veronica acinifolia	0.42323	46.9624	20090610111711Rog	227550239	114	183	43	706	72	48	12	205	150	150	193	92	38	5469	248	7	241	52	183
Veronica acinifolia	0.4371	47.1016	20060614130819Rog	22971527	115	185	45	686	70	47	12	199	146	146	187	92	38	5459	250	9	241	54	185
Veronica acinifolia	0.43838	47.6385	20000329110819mot	22909419	112	182	42	684	68	49	11	198	149	149	188	91	37	5443	248	6	242	51	182
Veronica acinifolia	0.45189	47.2756	19990914114409mot	22906076	114	184	43	686	69	48	12	198	146	146	188	91	37	5495	249	7	242	52	184
Veronica acinifolia	0.45377	47.3514	19990914102454mot	22906050	114	185	43	681	68	48	11	196	146	146	186	91	37	5494	250	8	242	53	185
Veronica acinifolia	0.47366	47.0158	20090529151334Rog	227550231	113	183	42	707	72	48	12	205	150	150	193	92	38	5479	248	6	242	51	183
Veronica acinifolia	0.58492	47.0552	20090721153159Cal	227550276	117	187	45	684	69	47	11	196	146	146	185	92	37	5512	253	9	244	55	187
Veronica acinifolia	0.60252	47.4174	19990914103147mot	22906052	114	185	42	679	67	47	11	193	147	147	184	90	37	5550	250	8	242	51	185
Veronica acinifolia	0.60375	47.3432	19990914112710mot	22906066	114	185	43	679	67	47	11	193	147	147	184	91	37	5506	250	8	242	53	185
Veronica acinifolia	0.62432	47.5028	20070525095903Rog	186655109	112	183	41	684	67	48	10	194	150	150	185	90	37	5545	248	6	242	49	183
Veronica acinifolia	0.63315	47.1926	20050427164606Rog	22955544	113	184	43	694	69	49	11	198	150	150	188	91	37	5499	249	7	242	52	184
Veronica acinifolia	0.63769	48.1877	19990427133455pau	22905855	107	176	39	660	66	48	11	192	150	150	180	90	37	5348	241	4	237	48	176
Veronica acinifolia	0.65131	47.323	20090406150641Rog	209202753	114	185	43	681	67	48	10	193	148	148	184	91	37	5509	250	8	242	52	185
Veronica acinifolia	0.65241	47.4221	19990914103311mot	22906053	114	185	42	678	67	47	11	192	147	147	183	90	37	5560	250	8	242	51	185
Veronica acinifolia	0.67798	47.1495	20050427154331Rog	22955539	113	184	42	698	69	49	11	199	151	151	189	91	37	5494	249	7	242	52	184
Veronica acinifolia	0.7024	47.4788	20040330115751Rog	22946315	115	186	43	669	66	47	10	189	147	147	180	90	37	5561	251	8	243	52	186
Veronica acinifolia	0.70251	47.4001	20090331111932Rog	209202740	116	187	44	663	65	46	10	187	144	144	179	90	37	5562	252	10	242	53	187
Veronica acinifolia	0.70624	48.1706	19990427132208pau	22905854	106	175	37	665	66	48	10	193	152	152	182	90	37	5357	239	2	237	46	70
Veronica acinifolia	0.71081	47.3354	20090427150321Rog	227550168	114	185	43	680	67	48	10	193	148	148	184	90	37	5542	250	8	242	52	185
Veronica acinifolia	0.73683	47.1126	20030506164425Esc	22933958	113	184	42	703	69	49	10	199	153	153	190	91	37	5520	249	6	243	51	184
Veronica acinifolia	0.74854	47.4579	20070522101130Rog	186655095	113	184	41	679	66	47	10	191	149	149	183	90	37	5569	249	6	243	50	184
Veronica acinifolia	0.76156	47.2222	20090506150103Rog	227550193	114	185	43	689	68	49	10	195	150	150	185	91	37	5530	250	7	243	52	185
Veronica acinifolia	0.76311	47.6712	19990914111107mot	22906060	110	181	38	678	67	49	10	193	152	152	183	90	37	5551	246	4	242	47	181
Veronica acinifolia	0.78965	47.2954	19990914113628mot	22906072	115	185	44	677	67	48	10	191	148	148	182	91	37	5528	251	8	243	53	185
Veronica acinifolia	0.80216	47.4165	19990914111407mot	22906061	115	186	43	667	65	47	10	187	147	147	179	90	37	5571	251	8	243	52	186
Veronica acinifolia	0.81385	47.3526	20090423100628Rog	227550156	115	186	43	673	66	48	10	189	148	148	180	90	37	5571	251	8	243	52	186
Veronica acinifolia	0.88747	47.2554	19990914113250mot	22906070	114	185	43	682	67	49	10	192	150	150	183	91	37	5543	250	7	243	51	185
Veronica acinifolia	0.92679	46.7333	20060301102500Rog	22967280	115	185	44	743	73	50	11	211	161	161	201	94	38	5506	251	6	245	53	185
Veronica acinifolia	0.92878	46.8546	19971126150829ref	22905471	116	186	45	719	71	49	11	204	157	157	193	93	38	5490	252	8	244	54	186
Veronica acinifolia	0.92917	47.2253	19990914112931mot	22906068	115	186	43	675	66	48	10	189	149	149	180	91	37	5549	251	8	243	53	186
Veronica acinifolia	0.94772	47.4367	20090427114648Rog	227550166	112	183	41	674	66	49	9	189	151	151	180	90	37	5576	249	6	243	50	183
Veronica acinifolia	0.94807	47.2066	20050411104841Rog	22955353	114	184	42	686	67	49	10	192	152	152	183	91	37	5506	249	6	243	52	184
Veronica acinifolia	0.95233	47.4889	19990914110727mot	22906058	112	183	40	667	66	49	9	187	151	151	177	90	37	5575	248	6	242	50	183
Veronica acinifolia	0.95954	46.5859	20040628091747Les	22946915	115	184	44	776	76	51	11	221	168	168	211	95	38	5452	251	6	245	54	184
Veronica acinifolia	0.98048	47.3052	20050407133950Rog	22955337	113	184	41	677	66	49	9	189	152	152	180	91	37	5549	249	6	243	51	184
Veronica acinifolia	0.99452	47.0925	20060918164040Les	22975199	113	183	42	699	68	49	10	196	155	155	187	91	37	5506	249	6	243	52	183
Veronica acinifolia	0.9982	46.6279	20040629090254Les	22946981	115	184	44	770	75	51	11	219	167	167	209	95	38	5479	251	5	246	53	184
Veronica acinifolia	1.00028	47.525	19990914110921mot	22906059	111	182	39	668	66	49	9	187	152	152	177	90	37	5575	247	5	242	49	182
Veronica acinifolia	1.03402	47.3373	20080529151043Rog	186657375	112	183	41	678	66	49	9	189	152	152	180	90	37	5552	248	5	243	49	183
Veronica acinifolia	1.03454	48.4565	20001207093259fau	22909911	98	166	30	681	67	49	10	196	153	159	184	86	37	5322	229	-3	232	39	61
Veronica acinifolia	1.04947	46.7931	20060131141254Rog	22966937	115	185	44	734	71	50	10	206	162	162	197	94	38	5500	251	6	245	53	185
Veronica acinifolia	1.05074	47.1403	19990914113109mot	22906069	112	181	40	702	68	50	9	196	156	156	187	91	37	5522	247	4	243	50	181
Veronica acinifolia	1.07129	46.8996	20021104141424Per	22926980	113	183	41	730	71	51	10	205	162	162	195	93	38	5535	248	4	244	50	183
Veronica acinifolia	1.13631	48.0839	20020625085320per	22921964	105	174	34	656	65	48	9	185	149	155	173	88	36	5485	239	0	239	43	68
Veronica acinifolia	1.13701	48.0651	20020625083403per	22921960	105	175	34	653	65	47	9	184	148	154	172	89	37	5517	240	0	240	43	68
Veronica acinifolia	1.15	49.0167	P00298390	438910484	101	165	36	626	63	43	11	181	136	148	166	83	37	5078	223	1	222	71	66
Veronica acinifolia	1.15382	46.7905	20060817103437Lec	22974988	114	184	43	737	71	50	9	206	164	164	196	94	38	5510	250	5	245	52	184
Veronica acinifolia	1.16603	47.5212	20050308110850Les	22955064	112	183	39	660	65	49	9	184	153	153	173	90	36	5594	248	4	244	49	183
Veronica acinifolia	1.1935	46.7172	20060817103435Lec	22974986	114	184	43	752	72	51	10	210	167	167	201	94	38	5498	250	4	246	52	184
Veronica acinifolia	1.19666	48.0538	20020626093836rog	22921992	105	175	34	650	64	47	9	182	147	154	170	88	36	5494	240	1	239	44	68
Veronica acinifolia	1.21992	46.9455	20090506143517Rog	227550191	113	183	41	714	68	50	9	198	161	161	189	92	37	5543	249	4	245	51	183
Veronica acinifolia	1.2391	47.5288	20040107122046Esc	22943431	113	184	40	648	63	48	8	179	150	150	169	90	36	5584	249	5	244	50	184
Veronica acinifolia	1.24676	46.634	20040625095421Rog	22946891	115	184	43	766	73	51	10	214	170	170	205	95	38	5492	251	5	246	53	184
Veronica acinifolia	1.25395	46.814	20060817103431Lec	22974984	114	184	43	733	70	50	9	204	164	164	195	93	37	5508	250	5	245	52	184
Veronica acinifolia	1.27208	48.1975	20030120124038les	22930747	105	175	34	645	63	47	9	179	145	153	167	87	36	5482	238	1	237	43	67
Veronica acinifolia	1.27221	47.4335	20080307172910Hub	186656793	111	182	39	667	65	49	9	184	154	154	174	90	37	5562	246	3	243	48	182
Veronica acinifolia	1.2761	48.0658	20080701175349Mes	186657445	108	179	36	633	62	46	9	176	143	150	165	88	36	5561	243	2	241	45	70
Veronica acinifolia	1.28745	47.3552	20090527100914Rog	227550228	112	183	40	671	65	49	8	185	155	155	175	90	36	5596	248	4	244	49	183
Veronica acinifolia	1.29232	48.0113	20010717121520Rog	22913869	107	177	35	643	63	47	9	179	146	152	168	89	37	5530	241	1	240	44	70
Veronica acinifolia	1.30459	47.0337	20060207104111Mas	22967045	109	179	38	721	69	51	9	200	164	164	190	91	37	5525	244	1	243	47	179
Veronica acinifolia	1.31203	48.2823	20020626154425les	22922019	104	174	33	642	62	47	9	178	145	152	167	87	36	5511	238	0	238	43	67
Veronica acinifolia	1.32741	47.3235	20040727125648Rog	22947333	112	183	40	668	64	49	8	183	155	155	174	90	37	5582	247	4	243	50	183
Veronica acinifolia	1.34082	47.4512	20060510110303Rog	22971411	112	183	40	657	63	49	8	180	153	153	171	91	37	5574	248	4	244	49	183
Veronica acinifolia	1.34666	47.3672	20090525101626Rog	227550226	112	183	39	668	64	49	8	183	155	155	174	90	36	5617	248	3	245	48	183
Veronica acinifolia	1.36025	46.6643	20060207113411Mas	22967046	113	182	42	769	73	52	9	213	173	173	204	94	38	5467	248	2	246	51	182
Veronica acinifolia	1.36491	46.5027	20060227152334Rog	22967252	111	181	40	819	77	54	10	229	183	183	220	96	39	5474	247	1	246	50	181
Veronica acinifolia	1.3703	47.4443	20080515152808Rog	186657284	112	183	39	658	63	49	8	180	153	153	171	90	36	5606	248	4	244	49	183
Veronica acinifolia	1.37716	46.7952	20060306093901Rog	22967322	113	182	41	739	70	51	9	204	167	167	195	93	38	5520	247	3	244	51	182
Veronica acinifolia	1.38021	47.3976	20090520112045Rog	227550222	110	181	37	675	65	50	8	186	156	156	176	90	37	5587	245	2	243	47	181
Veronica acinifolia	1.38498	46.4668	20030805110044Rog	22938016	110	179	39	836	79	55	10	234	187	187	225	96	39	5473	246	0	246	49	179
Veronica acinifolia	1.38577	47.1765	20040622115719Rog	22946864	110	179	38	699	66	51	8	191	161	161	182	90	37	5557	244	1	243	47	179
Veronica acinifolia	1.38927	47.321	20040727093128Rog	22947302	112	183	40	668	64	49	8	183	155	155	173	90	37	5582	247	4	243	49	183
Veronica acinifolia	1.39535	47.65	20040429154104Les	22946488	110	181	38	649	63	48	8	178	149	153	167	90	37	5566	245	3	242	48	73
Veronica acinifolia	1.40353	47.3664	20090520145109Rog	227550223	111	182	38	670	64	50	8	183	156	156	174	90	36	5606	247	3	244	48	182
Veronica acinifolia	1.404	47.4905	20070525103529Rog	186655111	111	182	39	656	63	49	8	179	153	153	169	90	37	5573	246	3	243	48	74
Veronica acinifolia	1.40846	47.9993	20010709120028Rog	22913695	107	178	35	641	62	47	8	176	146	152	165	89	36	5566	242	1	241	45	69
Veronica acinifolia	1.41055	46.8906	20040621152902Rog	22946845	112	182	41	721	68	50	9	198	165	165	189	92	37	5544	247	2	245	50	182
Veronica acinifolia	1.41498	47.4432	20080526100241Rog	186657347	111	182	39	660	63	49	8	180	154	154	171	90	37	5581	246	3	243	48	182
Veronica acinifolia	1.41584	46.7499	20060817103430Lec	22974983	113	182	41	743	70	51	9	205	169	169	196	93	37	5525	248	3	245	50	182
Veronica acinifolia	1.41822	46.9789	20060201113053Rog	22966954	111	181	39	712	67	50	9	195	163	163	186	91	37	5534	245	2	243	49	181
Veronica acinifolia	1.42372	46.5893	20060817103438Lec	22974989	112	181	41	785	74	53	9	218	178	178	209	95	38	5478	247	2	245	51	181
Veronica acinifolia	1.42583	47.1233	20060124100545Rog	22966874	112	182	39	692	65	50	8	188	161	161	179	91	37	5559	247	2	245	49	182
Veronica acinifolia	1.42798	46.6915	20060207140743Mas	22967048	112	181	40	762	72	52	9	210	174	174	202	94	38	5505	247	2	245	50	181
Veronica acinifolia	1.45531	47.3945	20090527141633Rog	227550229	110	181	38	669	64	50	8	183	156	156	173	90	37	5580	245	2	243	47	73
Veronica acinifolia	1.45954	47.3211	20040727124131Rog	22947329	112	183	39	666	63	49	8	181	155	155	172	90	36	5596	247	3	244	49	183
Veronica acinifolia	1.48436	47.3643	20090525095050Rog	227550225	111	181	39	666	63	49	8	181	155	155	172	90	37	5583	246	3	243	48	181
Veronica acinifolia	1.48881	46.5787	20030603143408Per	22934232	112	181	40	788	74	53	9	217	180	180	209	95	38	5482	247	1	246	50	181
Veronica acinifolia	1.49334	46.7666	20060208114116Mas	22967061	112	181	40	741	70	51	9	203	171	171	194	93	38	5535	246	2	244	50	181
Veronica acinifolia	1.50112	46.6318	20030717124824Les	22937811	114	183	43	756	71	51	9	208	173	173	199	95	38	5476	249	3	246	52	183
Veronica acinifolia	1.51424	46.7172	20060209151503Mas	22967072	111	180	40	754	71	52	9	206	174	174	197	93	38	5480	245	1	244	49	180
Veronica acinifolia	1.51517	46.8394	20040628164309Esc	22946966	111	180	39	732	69	51	8	199	169	169	190	92	37	5535	245	1	244	48	180
Veronica acinifolia	1.52219	47.1271	20040628164604Les	22946971	110	179	37	699	66	50	8	190	163	163	182	90	37	5566	244	1	243	46	179
Veronica acinifolia	1.53291	47.6889	20050404170223Rog	22955309	111	182	38	637	61	47	8	172	147	150	162	90	36	5607	247	3	244	48	74
Veronica acinifolia	1.53547	45.2365	956960	998900847	113	183	42	925	94	59	12	255	212	217	246	106	41	5471	255	0	255	52	76
Veronica acinifolia	1.54246	45.1088	960017	998900824	120	191	49	865	87	54	12	238	196	203	229	106	41	5504	263	5	258	58	85
Veronica acinifolia	1.5434	47.3621	20030116164857per	22930735	111	182	38	669	64	50	8	181	156	157	172	90	36	5630	246	2	244	47	73
Veronica acinifolia	1.60813	47.528	20040727143307Rog	22947340	110	182	37	653	63	48	8	176	151	154	166	90	36	5617	246	2	244	47	73
Veronica acinifolia	1.61681	46.4695	20030710154238Les	22937777	106	175	36	835	80	56	9	228	193	193	220	96	39	5450	243	-3	246	45	175
Veronica acinifolia	1.61847	47.4756	20040630094556Rog	22947066	111	182	38	657	63	49	8	177	153	155	168	90	36	5620	246	2	244	47	73
Veronica acinifolia	1.62345	47.7116	20050404155944Rog	22955305	110	181	37	640	62	47	8	172	147	151	162	90	36	5597	246	2	244	47	73
Veronica acinifolia	1.64001	47.2203	20060201095208Rog	22966948	111	181	38	675	65	49	8	182	158	158	173	90	36	5599	246	2	244	47	75
Veronica acinifolia	1.65337	48.3024	20010705114535Rog	22913645	105	176	33	636	60	46	8	172	143	152	161	86	36	5549	239	1	238	70	67
Veronica acinifolia	1.65809	47.0647	20040622111610Rog	22946861	110	179	38	698	67	50	8	189	164	164	180	91	37	5542	244	0	244	47	73
Veronica acinifolia	1.66074	47.2937	20051123103310Les	22963107	112	182	39	667	64	49	8	179	156	157	171	91	37	5606	247	2	245	49	74
Veronica acinifolia	1.66505	47.2564	20040628155211Les	22946956	112	183	39	669	64	49	8	180	156	158	172	91	37	5624	247	3	244	49	74
Veronica acinifolia	1.69849	49.1184	19970604151535boe	22905341	104	171	36	634	63	43	10	179	137	153	160	84	36	5287	231	3	228	72	67
Veronica acinifolia	1.70122	46.8057	20060119112144Rog	22966818	110	178	38	726	69	51	8	195	171	171	187	91	37	5521	243	0	243	47	178
Veronica acinifolia	1.71334	47.5444	20040630135002Rog	22947083	110	182	37	654	64	48	8	175	151	155	166	90	36	5645	247	2	245	46	72
Veronica acinifolia	1.72015	46.7003	20040628123525Esc	22946940	111	180	39	740	71	51	9	200	173	175	191	93	37	5517	245	0	245	48	74
Veronica acinifolia	1.75368	46.6407	20060213134745Mas	22967090	111	180	39	755	73	52	9	204	175	179	195	94	38	5506	246	0	246	49	74
Veronica acinifolia	1.77479	47.8959	20040615145823Rog	22946679	108	179	34	637	63	47	8	170	147	150	160	89	36	5645	243	0	243	72	70
Veronica acinifolia	1.78022	47.4563	20111109102201Cal	474807690	110	182	37	664	65	49	8	177	154	157	169	90	36	5662	247	1	246	46	72
Veronica acinifolia	1.78354	46.8707	20040621141036Rog	22946825	109	179	37	718	69	51	8	192	168	172	184	91	37	5564	243	0	243	46	72
Veronica acinifolia	1.79229	47.9133	989473	998900823	108	179	34	637	63	47	8	170	147	150	160	89	36	5647	244	0	244	72	70
Veronica acinifolia	1.79255	47.9133	1657208	1076812465	108	179	34	637	63	47	8	170	147	150	160	89	36	5647	244	0	244	72	70
Veronica acinifolia	1.80678	47.2063	20011002144906del	22917242	112	183	38	676	66	49	8	180	156	162	172	91	36	5641	248	2	246	48	74
Veronica acinifolia	1.81501	47.9132	20040616105208Esc	22946733	108	180	35	635	63	47	9	170	145	150	159	89	36	5632	244	1	243	72	70
Veronica acinifolia	1.8166	47.8153	20020927092933Per	22926263	109	180	36	640	63	47	8	170	147	151	161	90	37	5604	245	2	243	73	71
Veronica acinifolia	1.826	47.8873	20100629161225Cal	416244344	109	181	35	634	63	47	9	169	145	150	158	90	36	5653	245	1	244	73	71
Veronica acinifolia	1.83985	48.6905	19990816173116lar	22905992	102	171	31	649	61	46	8	176	143	158	162	83	35	5443	232	0	232	68	65
Veronica acinifolia	1.87014	47.2387	20050930102023Les	22962338	109	181	36	689	68	50	8	183	159	165	175	91	37	5677	245	0	245	45	71
Veronica acinifolia	1.88574	47.7891	20020927121132Per	22926272	109	180	36	646	64	47	8	171	148	153	163	90	37	5628	244	1	243	73	71
Veronica acinifolia	1.92455	47.7185	20041117142026Esc	22951166	109	181	36	649	65	47	8	171	148	155	163	90	36	5663	246	1	245	74	71
Veronica acinifolia	1.97069	47.1037	20040628105927Rog	22946932	110	182	37	692	69	49	9	184	158	167	176	92	37	5652	247	0	247	46	73
Veronica acinifolia	1.97622	49.0284	19970604151636boe	22905342	105	174	35	641	61	44	9	175	139	158	158	83	35	5410	234	3	231	110	68
Veronica acinifolia	1.98296	46.6766	20030616145246Pis	22934300	106	176	34	767	77	54	10	203	173	188	195	94	38	5551	242	-4	246	44	69
Veronica acinifolia	1.99541	47.2516	20000606175755bod	22909594	110	182	37	688	69	49	9	181	158	165	174	91	36	5666	247	1	246	46	72
Veronica acinifolia	2.01214	47.0753	20060123150644Rog	22966866	110	181	37	699	70	49	9	185	159	169	178	92	37	5666	246	0	246	46	72
Veronica acinifolia	2.02746	47.1185	20090630164709Cal	227550255	112	184	38	685	69	48	9	181	156	165	174	92	37	5691	248	1	247	48	75
Veronica acinifolia	2.0305	47.7793	20031201093649Pis	22942931	108	180	34	655	65	48	8	173	150	157	164	90	36	5673	244	0	244	72	71
Veronica acinifolia	2.0356	47.8433	20020920170333Per	22926149	110	182	36	642	64	47	8	169	146	154	160	90	36	5646	246	2	244	74	72
Veronica acinifolia	2.07451	48.7762	19960909144907gri	22905253	103	172	32	654	60	46	8	175	143	162	161	81	35	5462	233	3	230	109	66
Veronica acinifolia	2.1105	47.1706	20050922155615Rog	22959600	112	183	38	689	70	49	9	180	157	166	174	93	37	5673	248	1	247	47	75
Veronica acinifolia	2.1199	48.6987	19990701120322lec	22905946	107	177	35	640	60	45	8	171	140	159	156	81	35	5516	237	6	231	112	70
Veronica acinifolia	2.12532	48.7298	19990701130909lec	22905947	105	174	33	657	61	46	8	175	145	162	162	81	35	5480	235	4	231	110	68
Veronica acinifolia	2.1735	47.9733	20020531125215Les	22921874	109	182	35	646	64	46	8	171	145	157	161	89	36	5682	245	1	244	73	71
Veronica acinifolia	2.17924	46.7911	20010416110305Bod	22913150	111	182	38	723	75	51	10	189	162	179	181	95	38	5628	248	0	248	166	74
Veronica acinifolia	2.19327	46.8272	20010416114741Bod	22913152	112	183	38	714	74	50	11	186	159	176	178	95	38	5667	249	0	249	167	74
Veronica acinifolia	2.25928	47.9364	20011217020451Leq	22918317	109	182	35	654	65	47	8	173	147	160	162	89	36	5706	245	1	244	165	71
Veronica acinifolia	2.30415	47.9618	19970924105017Cah	22905391	109	181	35	658	66	47	8	174	148	161	164	89	36	5681	245	1	244	165	71
Veronica acinifolia	2.31325	47.2434	20040420095844Rog	22946390	105	178	32	736	76	53	9	192	169	177	186	91	36	5693	243	-3	246	161	68
Veronica acinifolia	2.31676	47.1713	20040420104045Rog	22946396	111	184	37	709	73	51	9	185	163	171	178	93	37	5719	250	1	249	167	73
Veronica acinifolia	2.37408	46.7713	20110810115628Mah	416245012	111	183	37	733	77	52	11	195	162	184	180	96	38	5666	249	-1	250	166	73
Veronica acinifolia	2.39086	48.4391	19990902150637lec	22906018	108	179	34	653	62	46	8	172	145	163	161	85	35	5641	241	2	239	164	71
Veronica acinifolia	2.40589	47.426	20101202104056Cal	416244585	107	179	33	713	73	51	9	188	161	174	179	91	36	5698	244	-2	246	163	70
Veronica acinifolia	2.42416	48.0364	20030128104108les	22930851	108	181	34	658	65	46	8	174	147	162	164	89	36	5696	244	0	244	165	71
Veronica acinifolia	2.43845	47.1661	20070514100511Rog	186655077	110	183	36	720	74	52	9	189	164	175	180	94	37	5704	248	0	248	167	73
Veronica acinifolia	2.45523	48.8655	20020910112729Esc	22922732	110	183	35	659	60	46	7	174	147	166	160	85	35	5730	244	3	241	114	72
Veronica acinifolia	2.48577	48.5293	19971119094931ref	22905469	111	183	36	637	61	44	8	170	140	161	156	86	35	5704	245	4	241	168	74
Veronica acinifolia	2.49606	48.5074	20000207002664cbn	22909362	111	183	36	638	61	45	8	170	141	161	156	86	35	5710	245	3	242	167	74
Veronica acinifolia	2.52298	46.9247	20100413150700Rog	416244278	111	185	37	728	77	51	11	195	160	182	180	96	38	5741	251	0	251	168	74
Veronica acinifolia	2.66698	48.2282	19970924110022Cah	22905393	109	182	35	649	64	45	8	174	143	164	161	89	36	5713	245	1	244	166	72
Veronica acinifolia	2.71588	41.7972	17270	30948497	156	227	88	728	108	31	29	243	135	162	160	70	30	5462	276	49	227	166	226
Veronica acinifolia	2.73621	47.8379	19970922155218cah	22905386	110	183	35	668	67	46	9	179	147	168	167	91	36	5727	247	0	247	167	72
Veronica acinifolia	2.75126	48.5316	19971127104535ref	22905472	109	182	34	641	61	44	8	171	140	165	158	89	36	5758	245	0	245	167	72
Veronica acinifolia	2.77149	48.4167	19971127104713ref	22905473	109	182	34	642	62	44	9	172	140	165	158	89	36	5755	246	0	246	166	72
Veronica acinifolia	2.78801	41.8244	16864	30948482	154	225	86	743	110	32	29	245	139	163	164	69	30	5490	274	47	227	164	224
Veronica acinifolia	2.79212	47.8144	20020318164823Ref	22921589	109	182	35	673	68	46	9	181	147	170	168	92	37	5732	247	0	247	167	72
Veronica acinifolia	2.81825	41.7749	4027	30948723	151	223	85	742	110	31	30	247	137	163	164	69	30	5424	271	47	224	162	222
Veronica acinifolia	2.81946	47.8722	20110512152856Mes	416244908	111	183	36	662	67	45	10	178	145	167	166	92	37	5737	248	1	247	168	73
Veronica acinifolia	2.82315	48.3039	19971014172855Cah	22905414	111	184	36	634	62	43	9	171	138	163	157	91	36	5743	248	2	246	168	74
Veronica acinifolia	2.88407	47.5331	20060704122030Esc	22971625	110	182	35	692	71	47	11	187	149	175	173	93	37	5706	248	0	248	167	73
Veronica acinifolia	2.90674	48.3986	19971127104820ref	22905474	108	181	33	646	62	44	9	173	141	167	161	90	36	5749	245	0	245	165	71
Veronica acinifolia	2.91391	47.3211	19990412181116cbn	22905836	109	181	35	717	73	49	11	194	153	183	179	94	37	5698	247	-1	248	166	72
Veronica acinifolia	2.93532	47.4865	20060705091428Esc	22971626	107	180	33	715	73	49	10	193	155	181	180	93	37	5702	244	-2	246	164	70
Veronica acinifolia	2.94082	48.0923	19971015134223tru	22905415	108	180	33	663	66	45	9	179	145	170	166	91	36	5734	245	-1	246	165	70
Veronica acinifolia	2.9427	47.4028	20070228123810Esc	186654820	110	182	35	705	72	48	11	191	151	180	176	94	37	5716	248	-1	249	166	72
Veronica acinifolia	3.00307	47.2707	19981103114622por	22905602	108	180	34	724	74	49	11	197	153	186	180	94	37	5672	246	-2	248	164	71
Veronica acinifolia	3.02851	48.7341	19971127105841ref	22905478	105	178	31	640	60	44	9	171	138	168	158	90	36	5706	242	-3	245	162	68
Veronica acinifolia	3.03205	47.1863	19981204092455joa	22905636	107	179	34	739	75	50	12	201	155	191	185	95	38	5638	245	-3	248	163	70
Veronica acinifolia	3.03317	47.026	20070131120627Esc	186654769	107	178	34	744	76	49	12	204	153	195	184	97	38	5619	245	-4	249	163	70
Veronica acinifolia	3.06808	46.7761	20011120115314esc	186654537	108	180	34	744	78	48	14	210	150	203	176	98	38	5666	248	-5	253	164	70
Veronica acinifolia	3.09226	46.8636	19990607145918cbn	22905861	109	180	35	742	77	48	14	207	151	199	179	98	38	5660	248	-4	252	165	71
Veronica acinifolia	3.09272	46.9898	20010521155350Gar	186654522	106	177	33	755	76	49	13	207	155	199	187	97	38	5614	244	-5	249	162	69
Veronica acinifolia	3.09528	46.9421	20010521143119Gar	22913348	107	178	34	747	76	48	13	206	152	198	184	97	38	5619	245	-5	250	163	70
Veronica acinifolia	3.11808	48.4721	19971127104924ref	22905475	107	180	33	634	61	43	9	170	137	166	158	92	37	5712	245	-2	247	164	71
Veronica acinifolia	3.12234	48.6126	19971127110036ref	22905479	104	176	30	650	61	44	9	173	140	171	162	91	37	5691	240	-5	245	160	66
Veronica acinifolia	3.16825	46.743	20011119170114esc	22917774	108	180	33	746	78	48	15	211	150	205	176	98	38	5694	248	-6	254	164	70
Veronica acinifolia	3.18192	48.6227	19971127105530ref	22905476	103	175	29	650	61	44	9	173	140	171	163	91	37	5685	239	-6	245	159	65
Veronica acinifolia	3.19192	46.7026	19990607145842cbn	22905860	109	182	35	739	78	47	16	211	147	206	171	98	38	5702	249	-5	254	165	71
Veronica acinifolia	3.27334	46.8646	20050606126519fel	22958785	109	181	34	739	76	47	15	208	148	203	176	97	38	5692	247	-5	252	165	71
Veronica acinifolia	3.31418	46.9018	20050606126546fel	22958786	106	178	31	755	77	49	14	211	152	206	181	95	37	5707	244	-7	251	163	68
Veronica acinifolia	3.37206	46.8821	20070228123748Esc	186654819	106	178	31	757	77	49	14	212	152	208	181	94	37	5725	243	-7	250	163	68
Veronica acinifolia	3.40669	48.6421	19971127105708ref	22905477	101	173	27	645	61	43	10	173	137	173	162	93	37	5658	238	-8	246	173	64
Veronica acinifolia	3.45842	46.8445	20070131115638Esc	186654767	107	180	32	749	77	48	15	212	150	208	176	94	37	5730	245	-6	251	164	69
Veronica acinifolia	3.46059	48.8039	20101215102822Mes	416244614	99	171	26	643	62	42	10	174	136	174	161	92	37	5656	236	-9	245	171	62
Veronica acinifolia	3.46701	47.832	19971010143003tru	22905410	109	183	32	665	69	43	12	182	141	173	165	93	36	5855	249	-3	252	167	72
Veronica acinifolia	3.47633	47.8784	20060118104008Les	22966783	109	183	33	661	68	43	12	181	141	173	165	94	37	5835	249	-2	251	167	72
Veronica acinifolia	3.48537	47.7934	365886	411867137	110	184	33	662	69	43	12	182	141	172	163	93	36	5861	250	-2	252	167	72
Veronica acinifolia	3.5145	47.8705	20050217165709Rog	22954888	110	184	34	654	68	42	12	180	139	171	163	94	37	5843	250	-2	252	168	73
Veronica acinifolia	3.68333	47.8333	369662	411867145	105	179	29	694	71	46	12	189	149	181	174	91	36	5841	244	-6	250	163	68
Veronica acinifolia	3.6967	47.9553	20060119104138Les	22966814	109	183	32	657	66	43	12	178	140	173	166	94	37	5854	249	-3	252	167	72
Veronica acinifolia	3.74902	47.9275	20050302092622Rog	22954998	108	182	32	661	66	43	12	179	140	175	167	93	36	5850	249	-4	253	167	72
Veronica acinifolia	3.75358	47.9772	20060119103927Les	22966812	110	183	33	648	64	42	12	174	138	171	164	94	37	5847	250	-3	253	168	73
Veronica acinifolia	3.78777	47.9631	369930	411867146	109	183	32	657	65	43	12	177	140	174	166	94	37	5838	249	-3	252	167	72
Veronica acinifolia	3.79151	47.4343	20020404110625Per	22921643	110	184	32	718	70	47	13	191	151	188	182	89	35	5894	247	-3	250	168	72
Veronica acinifolia	3.86477	48.0267	20060322141700Esc	22970918	108	181	31	659	64	43	12	176	140	175	169	94	37	5861	248	-5	253	166	71
Veronica acinifolia	3.89217	48.9365	20060322142450Esc	22970936	94	166	20	677	69	43	12	187	141	187	170	91	36	5693	230	-16	246	166	56
Veronica acinifolia	3.93828	48.0166	20060322141638Esc	22970917	107	180	30	672	65	44	12	178	144	178	175	93	36	5831	246	-6	252	180	70
Veronica acinifolia	4.00045	48.0563	20101206103233Mes	416244591	107	180	30	672	66	44	12	179	144	179	175	93	36	5838	247	-6	253	180	70
Veronica acinifolia	4.02074	48.9571	20060322142506Esc	22970937	101	173	26	627	67	38	14	178	127	178	153	93	37	5747	239	-10	249	173	63
Veronica acinifolia	4.06309	48.001	20060322142303Esc	22970935	104	178	27	699	68	46	13	188	151	185	186	92	36	5860	244	-8	252	38	67
Veronica acinifolia	4.08251	47.3296	20060117162218Esc	22966768	93	167	16	862	84	58	13	238	185	224	228	78	32	5878	223	-16	239	28	54
Veronica acinifolia	4.10317	47.4221	19971209154452Lau	22905487	99	173	21	821	80	55	13	229	178	211	221	82	33	5887	231	-12	243	32	60
Veronica acinifolia	4.14807	48.2673	20101214144000Mes	416244611	105	178	28	652	67	42	14	179	137	179	169	94	37	5833	245	-8	253	178	68
Veronica acinifolia	4.19788	48.1294	20060322142242Esc	22970934	103	177	26	694	70	45	14	187	148	187	185	92	36	5842	242	-9	251	177	65
Veronica acinifolia	4.19922	48.2507	20110505105212Rog	416244893	105	178	28	660	68	42	14	181	139	181	172	94	37	5840	244	-8	252	178	67
Veronica acinifolia	4.20531	47.3356	20051017163904Esc	22962545	94	169	16	858	83	57	13	239	184	222	228	79	32	5917	225	-16	241	27	55
Veronica acinifolia	4.23165	48.2686	20060322141601Esc	22970915	105	178	28	656	68	42	14	181	137	181	170	94	37	5844	244	-9	253	178	67
Veronica acinifolia	4.28662	48.2642	20060322142046Esc	22970930	104	177	27	670	70	43	14	185	141	185	175	93	36	5859	243	-9	252	177	66
Veronica acinifolia	4.28705	48.1143	20060322141953Esc	22970927	103	176	26	699	71	45	14	189	149	189	186	92	36	5857	241	-10	251	176	65
Veronica acinifolia	4.2893	48.2186	20060322141623Esc	22970916	104	177	27	672	70	43	14	185	141	185	177	93	36	5820	243	-9	252	177	67
Veronica acinifolia	4.30952	48.2362	20060322142008Esc	22970928	105	178	27	668	70	42	15	184	140	184	175	93	36	5850	244	-9	253	178	67
Veronica acinifolia	4.31349	48.1506	20101207145931Mes	416244599	104	177	27	685	70	44	14	186	145	186	183	92	36	5849	242	-9	251	177	66
Veronica acinifolia	4.3164	48.3057	20060322141934Esc	22970926	103	176	26	669	70	42	14	185	140	185	175	93	36	5813	242	-10	252	176	66
Veronica acinifolia	4.35056	47.4988	19971209154322Lau	22905486	103	178	24	796	79	52	14	227	174	203	219	85	34	5976	239	-10	249	35	65
Veronica acinifolia	4.45114	48.417	20071226152436Rog	186656436	103	176	26	659	71	41	15	186	136	186	170	93	36	5861	241	-11	252	176	65
Veronica acinifolia	4.46038	48.3241	20060322142208Esc	22970932	101	175	24	685	73	43	15	192	143	192	179	92	36	5862	240	-11	251	175	63
Veronica acinifolia	4.4666	48.2475	20060322142223Esc	22970933	102	175	24	689	73	43	15	192	144	192	182	92	36	5849	240	-12	252	175	63
Veronica acinifolia	4.54679	48.3106	20070523100133Esc	186655104	102	176	25	675	73	42	16	191	140	191	176	92	36	5861	241	-12	253	176	64
Veronica acinifolia	4.62695	48.493	20070523100102Esc	186655103	102	174	25	664	73	40	16	191	135	191	170	92	36	5832	239	-11	250	174	64
Veronica acinifolia	4.64139	48.3076	20060322142036Esc	22970929	101	174	23	688	75	42	16	195	143	195	181	91	36	5883	239	-13	252	174	62
Veronica acinifolia	4.68763	48.406	20060322142137Esc	22970931	102	175	25	670	74	40	17	193	136	193	173	92	36	5857	240	-12	252	175	64
Veronica acinifolia	4.698	46.6659	20051026092383pon	22962667	109	189	26	767	78	52	15	213	157	210	170	87	33	6284	251	-9	260	156	71
Veronica acinifolia	4.71315	48.522	20060322141719Esc	22970919	103	176	25	658	73	39	17	191	133	191	168	92	36	5860	241	-11	252	176	65
Veronica acinifolia	4.77202	48.6929	20060322142528Esc	22970938	101	174	24	671	74	41	16	196	135	196	169	91	36	5854	238	-12	250	174	63
Veronica acinifolia	4.79653	46.6531	20051027902663pon	22962742	111	192	28	762	76	52	15	212	157	207	168	89	33	6330	256	-8	264	158	72
Veronica acinifolia	4.80266	46.7137	20100401111452Rog	416244271	110	190	26	771	76	52	14	213	159	208	173	87	33	6322	253	-9	262	157	71
Veronica acinifolia	4.83167	48.5751	20060322143012Esc	22970942	101	174	23	671	74	40	17	196	135	196	171	91	36	5895	238	-13	251	174	63
Veronica acinifolia	4.84613	48.7355	20060322142852Esc	22970939	101	175	24	671	74	41	16	196	135	196	169	91	36	5899	238	-13	251	175	63
Veronica acinifolia	4.96103	48.6377	20060322142956Esc	22970941	101	174	23	676	75	40	17	200	135	200	171	90	36	5896	236	-13	249	174	63
Veronica acinifolia	4.97918	46.6928	20050526114650Rog	22958730	110	191	26	782	76	54	14	215	164	209	176	89	33	6362	255	-9	264	157	71
Veronica acinifolia	5.05353	46.6069	20100520102627Rog	416244317	111	191	26	796	77	56	13	220	169	212	177	90	33	6377	257	-10	267	158	72
Veronica acinifolia	5.08067	47.121	19971209153902Lau	22905484	108	189	24	770	77	52	13	209	161	201	181	90	33	6354	253	-12	265	154	70
Veronica acinifolia	5.09658	46.6285	20021202155655Esc	22930359	110	191	26	801	78	56	13	220	170	212	180	90	33	6379	256	-10	266	157	71
Veronica acinifolia	5.10965	46.7813	20050608103844Rog	22958805	109	190	25	805	78	56	13	219	171	212	184	89	33	6369	254	-11	265	156	70
Veronica acinifolia	5.1167	48.5579	20060322143024Esc	22970943	95	168	17	718	79	42	18	213	144	213	184	88	35	5894	229	-18	247	168	56
Veronica acinifolia	5.11698	46.5789	20051215145801Esc	22966450	110	191	26	809	78	57	13	222	173	215	181	90	33	6362	257	-10	267	157	71
Veronica acinifolia	5.16057	46.9995	19971209154053Lau	22905485	110	190	25	787	77	54	13	213	166	206	183	90	33	6392	255	-11	266	157	71
Veronica acinifolia	5.1784	46.8599	20021010161345Esc	22926494	110	191	26	797	77	55	13	217	169	210	184	90	33	6398	256	-10	266	158	72
Veronica acinifolia	5.29427	47.513	20020328152931Les	22921628	101	179	18	829	81	54	13	220	175	220	210	85	33	6244	241	-15	256	179	62
Veronica acinifolia	5.31306	47.7309	20060322143043Esc	22970944	99	177	17	820	82	52	14	222	172	222	214	83	32	6198	237	-15	252	177	59
Veronica acinifolia	5.36251	47.2791	20020327162410Les	22921625	107	186	23	819	79	54	13	218	173	216	198	89	33	6314	250	-13	263	154	68
Veronica acinifolia	6.38845	43.3259	949969	1076812473	143	211	79	769	103	13	39	286	88	117	238	88	37	5225	268	34	234	117	210
Veronica acinifolia	21.2167	39.7667	1398935	788636811	91	177	9	915	118	32	38	342	114	114	311	106	35	6572	260	-39	299	22	177
Veronica acinifolia	21.2333	40.7833	1395500	788634897	77	161	-8	779	96	42	25	255	133	133	214	104	35	6614	240	-57	297	41	161
Veronica acinifolia	21.2833	40.7833	1395560	788634931	74	159	-10	776	95	41	25	253	132	134	213	104	35	6597	238	-58	296	39	155
Veronica acinifolia	21.5378	40.5125	B 10 0065890	1212225898	112	204	19	617	75	30	25	205	106	107	161	114	35	7158	290	-33	323	71	198
Veronica acinifolia	22.2333	38.8	1243940	788489023	73	157	-6	926	134	26	45	368	97	105	358	102	35	6444	237	-49	286	10	154
Veronica acinifolia	45.22	40.02	744945-1	143022084	42	140	-59	479	81	22	42	196	73	93	73	112	33	7806	220	-116	336	71	-59
Veronica acinifolia	46.1333	35.5333	L.2812550	1139074266	142	258	20	917	181	0	91	518	0	0	479	141	34	9212	363	-44	407	35	258
Veronica anagallis-aquatica	11.234	60.7192	12016222	1239362833	40	145	-64	629	81	28	36	233	90	227	104	77	25	8078	205	-100	305	131	-18
Veronica anagallis-aquatica	11.2346	60.7211	12008529	1239347197	40	145	-64	629	81	28	36	233	90	227	104	77	25	8078	205	-100	305	131	-18
Veronica anagallis-aquatica	11.2348	60.7213	11987712	1239325773	40	145	-64	629	81	28	36	233	90	227	104	77	25	8078	205	-100	305	131	-18
Veronica anagallis-aquatica	11.1316	60.6886	12009121	1239347206	41	146	-63	628	81	29	35	232	91	225	105	77	25	8075	206	-99	305	131	-17
Veronica anagallis-aquatica	11.1164	60.7611	338524	1053996649	41	146	-63	601	79	27	37	227	85	220	97	77	25	8069	205	-99	304	131	-17
Veronica anagallis-aquatica	11.0881	60.7373	395818	1052814903	43	148	-61	604	79	27	37	227	85	220	99	77	25	8086	208	-97	305	133	-15
Veronica anagallis-aquatica	11.1383	60.793	12009402	1239345578	43	148	-62	595	78	26	38	226	82	219	96	78	25	8088	208	-98	306	133	-16
Veronica anagallis-aquatica	11.1334	60.7952	12011238	1239348027	43	148	-62	595	78	26	38	226	82	219	96	78	25	8088	208	-98	306	133	-16
Veronica anagallis-aquatica	11.1255	60.798	12012020	1239349855	43	148	-61	591	78	26	38	225	82	217	95	77	25	8081	208	-97	305	133	-15
Veronica anagallis-aquatica	11.1111	60.8072	12012218	1239349742	43	148	-61	588	78	26	37	224	82	217	94	78	25	8076	208	-98	306	133	-15
Veronica anagallis-aquatica	11.1117	60.8076	12011824	1239348072	43	148	-61	588	78	26	37	224	82	217	94	78	25	8076	208	-98	306	133	-15
Veronica anagallis-aquatica	11.1124	60.8083	12008980	1239347397	43	148	-61	588	78	26	37	224	82	217	94	78	25	8076	208	-98	306	133	-15
Veronica anagallis-aquatica	11.1021	60.8129	11989777	1239330547	43	148	-62	588	78	26	37	224	82	217	94	78	25	8109	208	-99	307	133	-15
Veronica anagallis-aquatica	2.07492	42.4145	1646038	1076812499	47	120	-13	1213	126	77	13	336	274	274	281	72	32	5365	176	-47	223	21	-11
Veronica anagallis-aquatica	-22.6866	63.8188	386198175	1038874127	49	101	7	1119	119	62	21	348	196	215	329	45	30	3787	131	-16	147	27	88
Veronica anagallis-aquatica	13.7272	58.1253	7131549	875758328	54	143	-32	675	74	34	25	222	111	203	139	79	28	6853	202	-71	273	132	-3
Veronica anagallis-aquatica	13.7503	58.2514	54436541	1123722629	55	146	-31	649	72	33	25	215	106	197	132	79	28	6905	205	-70	275	135	-1
Veronica anagallis-aquatica	17.7333	60.053	54438252	1123722850	55	154	-40	564	72	28	30	201	90	188	117	71	24	7575	209	-78	287	143	-7
Veronica anagallis-aquatica	13.5246	58.1524	15996679	932067945	56	145	-30	683	75	34	25	223	112	205	141	77	28	6853	202	-69	271	134	-1
Veronica anagallis-aquatica	13.5226	58.1525	16913959	1046580464	56	145	-30	683	75	34	25	223	112	205	141	77	28	6853	202	-69	271	134	-1
Veronica anagallis-aquatica	13.4672	58.1541	7289715	931542006	56	145	-30	689	75	35	25	224	114	205	143	77	28	6848	202	-69	271	134	-1
Veronica anagallis-aquatica	16.6757	59.8418	16950971	1050207016	56	155	-39	583	75	29	30	209	93	198	115	77	26	7546	215	-80	295	142	-5
Veronica anagallis-aquatica	17.57	59.8592	54471817	1123749158	56	154	-38	559	71	27	31	200	87	189	115	71	25	7503	208	-76	284	142	-6
Veronica anagallis-aquatica	13.4089	58.0989	16290894	932617715	57	147	-29	708	77	36	24	228	117	208	150	77	28	6840	203	-67	270	136	1
Veronica anagallis-aquatica	13.4187	58.1072	6981890	931542700	57	146	-29	705	76	36	25	227	117	208	148	77	28	6823	203	-67	270	136	1
Veronica anagallis-aquatica	13.3691	58.5507	54762360	1135227393	57	149	-31	634	73	30	27	211	102	195	122	77	28	6985	204	-69	273	137	0
Veronica anagallis-aquatica	13.4371	58.5863	54787759	1135249737	57	149	-31	631	73	31	27	211	102	195	122	77	27	7010	206	-70	276	138	0
Veronica anagallis-aquatica	13.4341	58.5868	54787706	1135251454	57	149	-31	631	73	31	27	211	102	195	122	77	27	7010	206	-70	276	138	0
Veronica anagallis-aquatica	13.436	58.5887	54787615	1135247455	57	149	-31	631	73	31	27	211	102	195	122	77	27	7010	206	-70	276	138	0
Veronica anagallis-aquatica	17.5145	59.8316	54804285	1135265600	57	155	-37	558	71	27	31	200	87	189	114	71	25	7512	209	-75	284	143	-6
Veronica anagallis-aquatica	17.4985	59.8476	55153780	1142011771	57	155	-37	557	71	27	31	199	87	188	114	71	24	7512	210	-75	285	143	-5
Veronica anagallis-aquatica	13.6081	58.2557	6981932	859765805	58	149	-29	646	72	32	26	214	105	196	129	78	28	6933	206	-67	273	138	2
Veronica anagallis-aquatica	13.6004	58.2976	54916740	1135547640	58	149	-29	636	72	31	26	212	102	194	126	78	28	6946	207	-67	274	138	2
Veronica anagallis-aquatica	15.4458	58.1212	16456540	997868857	59	151	-26	585	69	30	26	198	98	185	124	77	28	6889	212	-63	275	140	2
Veronica anagallis-aquatica	14.6318	58.2244	6910847	1213787358	59	150	-27	603	69	31	26	203	99	185	127	81	29	6909	213	-66	279	139	2
Veronica anagallis-aquatica	17.8824	59.8926	16479790	997933530	59	158	-35	552	69	27	30	196	86	184	115	69	24	7527	212	-70	282	146	-3
Veronica anagallis-aquatica	14.8691	57.8015	16515512	1036450325	60	150	-26	609	71	33	25	203	102	187	130	79	28	6844	211	-62	273	139	3
Veronica anagallis-aquatica	15.0941	58.3039	16452812	997856380	60	152	-25	592	70	30	26	201	98	185	126	79	28	6917	214	-64	278	140	3
Veronica anagallis-aquatica	15.0218	58.1779	16630344	1036840198	61	152	-25	590	69	30	25	199	98	183	126	79	28	6913	215	-63	278	141	4
Veronica anagallis-aquatica	15.2732	58.3156	54325312	1123596093	61	154	-24	578	69	29	26	197	95	182	122	78	28	6962	216	-62	278	142	4
Veronica anagallis-aquatica	-86.9856	45.2378	1698076	1099963196	62	180	-66	757	90	27	30	252	111	245	111	97	25	9600	252	-125	377	177	-66
Veronica anagallis-aquatica	14.8367	58.3345	16431326	997737986	62	154	-25	594	69	29	26	201	97	183	126	81	28	6955	216	-64	280	142	4
Veronica anagallis-aquatica	15.1454	58.335	16221799	932532316	62	153	-24	582	69	29	26	198	96	182	123	79	28	6915	216	-62	278	142	5
Veronica anagallis-aquatica	14.9149	58.3668	16492932	997985918	62	154	-24	591	69	29	26	200	97	182	126	80	28	6964	217	-64	281	143	4
Veronica anagallis-aquatica	14.9013	58.4559	16518681	1036460852	62	154	-25	593	70	29	26	201	97	183	126	80	28	6973	217	-64	281	143	4
Veronica anagallis-aquatica	17.7803	59.7379	54439798	1123723055	62	160	-31	546	70	27	31	194	85	184	112	68	24	7457	215	-66	281	148	0
Veronica anagallis-aquatica	15.3363	58.3277	16580270	1036658434	63	155	-22	568	68	28	27	194	93	179	119	78	28	6927	217	-61	278	144	6
Veronica anagallis-aquatica	15.4237	58.3811	54553338	1132437130	64	156	-22	562	68	27	28	194	92	179	117	78	28	6954	218	-60	278	145	6
Veronica anagallis-aquatica	15.554	58.3949	54180724	1123479145	64	156	-22	557	68	27	28	193	90	179	115	77	27	6941	218	-60	278	145	6
Veronica anagallis-aquatica	15.5926	58.396	16596112	1036728511	64	156	-22	559	68	27	28	193	91	179	117	77	27	6963	217	-60	277	145	6
Veronica anagallis-aquatica	18.2672	59.6568	6820956	856484163	64	163	-27	537	66	26	30	187	85	174	115	65	23	7388	216	-58	274	151	3
Veronica anagallis-aquatica	-120.026	38.8652	UCD149316	1036401259	65	149	-12	786	138	11	70	374	45	50	374	150	44	6388	255	-79	334	-2	148
Veronica anagallis-aquatica	-120.026	38.8795	149316	1265825368	65	148	-13	769	135	11	69	366	44	44	366	152	45	6404	256	-80	336	-13	148
Veronica anagallis-aquatica	15.9827	58.4301	16972238	1051355634	65	158	-20	561	66	28	26	189	92	178	118	75	27	6977	218	-58	276	147	6
Veronica anagallis-aquatica	17.4061	59.2512	16513634	1036436951	65	161	-24	541	67	26	29	186	86	178	115	68	24	7237	216	-59	275	149	4
Veronica anagallis-aquatica	15.6673	58.4362	6910948	874875101	66	159	-20	553	67	27	27	190	90	177	115	77	27	6961	220	-58	278	147	8
Veronica anagallis-aquatica	16.1499	58.5723	54628124	1132508979	66	160	-20	562	66	28	26	188	93	178	120	74	26	7009	219	-56	275	148	8
Veronica anagallis-aquatica	10.2538	47.485	412090614	923853754	67	149	-20	1040	126	57	28	369	182	369	195	98	34	6550	211	-72	283	149	-7
Veronica anagallis-aquatica	16.023	58.5536	16071695	932313625	67	160	-19	560	66	28	27	189	92	178	118	75	27	7008	220	-57	277	149	8
Veronica anagallis-aquatica	17.9138	59.4403	54934772	1135564666	68	167	-21	537	69	26	30	188	84	180	112	65	23	7340	220	-52	272	154	7
Veronica anagallis-aquatica	-80.369	43.383	BIOUG24048-G12	1135338772	69	187	-56	913	92	57	13	262	190	253	198	100	27	9490	262	-106	368	179	-48
Veronica anagallis-aquatica	17.9201	59.3482	54743215	1135057757	69	167	-20	533	68	26	30	186	84	178	112	65	23	7301	222	-51	273	155	9
Veronica anagallis-aquatica	-116.92	44.42	2311636	1097192393	71	184	-44	465	69	12	46	194	51	62	184	154	37	8734	303	-107	410	-32	176
Veronica anagallis-aquatica	18.4209	57.3205	54068113	1123364308	72	157	-5	528	57	30	24	165	93	136	113	54	23	6433	201	-32	233	84	13
Veronica anagallis-aquatica	18.4219	57.3207	54048008	1123341684	72	157	-5	528	57	30	24	165	93	136	113	54	23	6433	201	-32	233	84	13
Veronica anagallis-aquatica	16.6709	56.81	16098691	932364679	75	161	-5	488	57	28	23	160	85	145	108	63	25	6552	212	-34	246	155	18
Veronica anagallis-aquatica	16.6681	56.8124	16492947	997986830	75	161	-5	488	57	28	23	160	85	145	108	63	25	6552	212	-34	246	155	18
Veronica anagallis-aquatica	16.4452	56.4803	53714463	1123072353	76	161	-5	512	61	30	23	168	91	154	114	62	25	6557	211	-34	245	155	19
Veronica anagallis-aquatica	16.6648	56.6772	7249530	895896224	76	162	-5	492	58	28	23	163	85	148	108	62	25	6574	212	-33	245	156	19
Veronica anagallis-aquatica	16.8108	56.8558	54396716	1123668806	76	163	-5	481	56	27	23	159	83	143	106	62	25	6596	212	-34	246	156	19
Veronica anagallis-aquatica	-88.4307	42.9501	820087	1024205308	77	207	-66	841	101	28	35	299	107	295	107	110	26	1049	283	-132	415	196	-66
Veronica anagallis-aquatica	-5.96477	54.934	2.35e+16	1133929488	77	130	29	1190	124	71	19	364	223	271	328	65	37	3959	173	0	173	36	91
Veronica anagallis-aquatica	13.5569	55.6799	6990426	874940432	78	159	4	657	68	36	21	198	118	186	158	60	26	6160	201	-26	227	153	24
Veronica anagallis-aquatica	-5.96567	54.9161	2.35e+16	1133928053	79	132	32	1146	118	69	19	348	216	264	313	65	37	3949	175	2	173	58	94
Veronica anagallis-aquatica	12.9839	55.5534	16971778	1051350902	80	161	6	603	64	33	21	186	108	176	138	61	26	6160	203	-24	227	154	27
Veronica anagallis-aquatica	13.0894	55.58	54057411	1123351090	80	160	6	617	65	33	21	190	110	179	142	60	26	6143	202	-26	228	154	27
Veronica anagallis-aquatica	13.1376	55.6804	54538178	1123769833	80	161	5	637	67	34	21	196	112	185	148	61	26	6181	204	-26	230	154	26
Veronica anagallis-aquatica	-116.888	34.2338	RSA809264	1021867904	81	162	12	631	110	4	72	312	40	49	308	162	49	6020	264	-66	330	17	137
Veronica anagallis-aquatica	12.4151	53.8485	3856287	1045066913	81	162	2	577	66	28	24	193	98	193	123	65	26	6322	209	-33	242	162	27
Veronica anagallis-aquatica	13.4809	55.3857	54816056	1135277217	81	162	6	616	63	33	21	186	110	176	145	59	25	6160	203	-24	227	156	27
Veronica anagallis-aquatica	12.4151	53.7485	3871420	1062496331	82	164	3	570	66	28	24	192	97	192	121	66	27	6367	212	-32	244	164	28
Veronica anagallis-aquatica	13.0817	54.1484	3877147	1100018737	82	163	4	556	61	28	22	180	98	180	115	65	27	6272	208	-28	236	163	29
Veronica anagallis-aquatica	12.8676	55.399	16569264	1036626580	82	162	8	556	61	30	21	175	100	166	120	60	26	6136	204	-22	226	156	29
Veronica anagallis-aquatica	12.9285	55.5107	54910308	1135539207	82	162	7	584	63	32	21	182	104	172	131	61	26	6143	203	-23	226	155	29
Veronica anagallis-aquatica	12.9331	55.511	54634541	1132506185	82	162	7	584	63	32	21	182	104	172	131	61	26	6143	203	-23	226	155	29
Veronica anagallis-aquatica	12.9328	55.5112	54433708	1123711129	82	162	7	584	63	32	21	182	104	172	131	61	26	6143	203	-23	226	155	29
Veronica anagallis-aquatica	-8.5567	53.9526	9.54e+16	1134042779	84	132	41	1197	130	69	20	373	226	265	339	70	41	3626	178	9	169	47	96
Veronica anagallis-aquatica	10.7843	53.475	-263954423	923859673	85	167	4	639	70	37	18	202	123	202	143	79	31	6376	226	-28	254	167	36
Veronica anagallis-aquatica	10.8064	53.982	331087051	923861004	85	165	6	659	71	40	17	200	128	200	154	71	29	6239	217	-26	243	165	35
Veronica anagallis-aquatica	11.0472	51.4471	2071498928	923854082	87	169	6	523	70	28	29	185	91	185	91	82	32	6377	227	-28	255	169	6
Veronica anagallis-aquatica	-8.70433	53.6733	9.54e+16	1134042775	87	134	43	1132	122	65	20	352	214	252	317	72	42	3614	180	11	169	69	98
Veronica anagallis-aquatica	-8.44902	53.8543	9.54e+16	1134042786	87	135	44	1130	121	66	19	348	216	254	316	71	41	3618	181	11	170	50	99
Veronica anagallis-aquatica	-83.1894	42.7478	735210	923915220	88	209	-41	785	86	38	23	246	135	246	137	106	28	9666	285	-93	378	209	-28
Veronica anagallis-aquatica	12.9154	48.2209	-122732538	923855259	88	176	-7	1014	129	56	29	370	189	370	198	98	33	7078	242	-53	295	176	9
Veronica anagallis-aquatica	-7.11398	52.8441	9.54e+16	1134042737	88	138	43	920	98	58	17	275	187	202	261	76	41	3782	191	10	181	49	100
Veronica anagallis-aquatica	-7.17365	53.7983	2.44e+16	1229578268	88	138	42	947	98	59	17	280	193	222	256	72	41	3791	184	11	173	68	57
Veronica anagallis-aquatica	8.10551	49.3478	-1904221232	923861584	89	169	7	724	76	48	15	219	150	219	171	85	33	6298	230	-27	257	169	47
Veronica anagallis-aquatica	-8.64394	53.6827	9.54e+16	1134042742	89	136	45	1105	119	63	20	343	209	249	308	72	42	3625	182	12	170	71	100
Veronica anagallis-aquatica	-7.36729	53.9904	2.44e+16	1229578227	89	138	44	1023	109	61	18	309	202	233	286	71	41	3735	184	13	171	50	103
Veronica anagallis-aquatica	3.31155	44.8876	1228536	998900880	90	164	18	719	85	39	23	217	129	205	138	99	38	5722	236	-24	260	145	27
Veronica anagallis-aquatica	-8.83657	53.6658	2.44e+16	1229413531	90	138	47	1105	120	62	21	347	205	244	311	72	42	3631	185	14	171	72	102
Veronica anagallis-aquatica	-8.49345	53.7553	9.54e+16	1134042734	90	137	47	1087	116	63	20	335	208	246	301	72	42	3614	183	14	169	72	101
Veronica anagallis-aquatica	-7.34029	53.8173	2.44e+16	1229578256	90	139	44	976	102	60	17	291	197	225	268	71	41	3774	184	13	171	70	104
Veronica anagallis-aquatica	-8.90699	53.9505	2.44e+16	1229413624	90	136	47	1163	128	65	22	369	213	252	331	70	41	3552	182	15	167	72	101
Veronica anagallis-aquatica	-7.41331	54.0244	2.44e+16	1229578225	90	139	45	1040	112	62	18	316	204	235	293	71	41	3731	184	14	170	51	104
Veronica anagallis-aquatica	-7.39714	54.0872	2.44e+16	1229578247	90	139	45	1044	112	62	18	317	205	237	294	71	41	3749	184	14	170	50	104
Veronica anagallis-aquatica	-7.44274	54.1054	2.44e+16	1229578213	90	138	45	1077	118	63	19	332	209	239	309	70	41	3729	184	14	170	50	103
Veronica anagallis-aquatica	-88.0996	41.9085	1621841	1098907561	91	215	-45	930	106	34	30	310	135	310	135	112	28	1007	289	-110	399	215	-45
Veronica anagallis-aquatica	7.02563	47.8722	1352369	998900936	91	171	9	853	89	57	15	256	177	256	197	86	33	6318	235	-22	257	171	50
Veronica anagallis-aquatica	9.12333	50.3873	-102153462	923854666	91	172	6	678	74	41	16	205	136	204	146	85	32	6414	233	-28	261	157	17
Veronica anagallis-aquatica	5.93236	52.3373	5E27AFF2-DB85-4B92-87CE-AE52FBD357F9/1346	1218894020	91	159	22	782	77	48	15	223	150	221	190	75	34	5415	211	-9	220	156	48
Veronica anagallis-aquatica	5.93295	52.3373	490234D0-CE15-464C-90C9-55EF256A60ED/1346	1218893989	91	159	22	782	77	48	15	223	150	221	190	75	34	5415	211	-9	220	156	48
Veronica anagallis-aquatica	-105.208	38.3403	KHD00054707	1041346998	92	195	-6	359	59	11	51	148	38	148	38	174	43	7804	299	-99	398	195	-6
Veronica anagallis-aquatica	-6.48543	53.4596	9.54e+16	1134042773	92	141	48	827	88	54	16	246	167	194	219	72	41	3758	190	17	173	74	61
Veronica anagallis-aquatica	-6.74091	53.552	9.54e+16	1134042756	92	142	47	850	90	54	16	251	171	201	227	73	41	3796	190	15	175	73	60
Veronica anagallis-aquatica	-6.78616	53.5525	9.54e+16	1134042813	92	141	46	852	90	54	16	252	171	202	227	73	41	3785	190	15	175	73	61
Veronica anagallis-aquatica	-6.69483	53.5784	9.54e+16	1134042772	92	141	47	848	90	54	16	251	171	201	226	73	41	3779	190	16	174	74	61
Veronica anagallis-aquatica	-88.123	41.8011	3412380	1272098762	93	218	-45	937	106	35	30	309	137	309	137	114	28	1014	292	-111	403	218	-45
Veronica anagallis-aquatica	-6.49667	52.7764	2.39e+16	1134055927	93	143	48	996	115	61	20	314	194	203	299	71	40	3789	192	17	175	56	105
Veronica anagallis-aquatica	-6.49799	53.5941	9.54e+16	1134042726	93	143	48	831	88	54	16	245	168	198	220	72	41	3771	191	18	173	74	62
Veronica anagallis-aquatica	-9.16021	53.6613	2.44e+16	1229410590	93	139	51	1137	127	62	23	364	205	244	327	69	41	3526	184	18	166	77	104
Veronica anagallis-aquatica	-9.3442	53.8336	2.44e+16	1229421584	93	138	52	1184	135	65	24	386	211	247	345	67	41	3425	181	20	161	77	104
Veronica anagallis-aquatica	-9.34423	53.8346	2.44e+16	1229421595	93	138	52	1184	135	65	24	386	211	247	345	67	41	3425	181	20	161	77	104
Veronica anagallis-aquatica	-6.49729	52.7584	2.39e+16	1134055964	94	144	50	982	113	60	20	309	191	200	294	71	40	3769	193	19	174	56	106
Veronica anagallis-aquatica	-6.48186	52.7762	2.39e+16	1134055940	94	144	49	982	113	60	20	309	191	200	294	71	40	3789	193	19	174	56	106
Veronica anagallis-aquatica	-6.93915	52.862	9.54e+16	1134042765	94	144	49	879	94	54	18	263	177	192	249	76	42	3788	196	17	179	74	107
Veronica anagallis-aquatica	-6.95205	52.943	9.54e+16	1134042778	94	143	49	865	92	54	17	258	176	192	242	76	42	3771	195	16	179	74	106
Veronica anagallis-aquatica	-8.14253	53.0913	2.39e+16	1134055939	94	142	50	937	103	59	19	282	184	217	255	73	42	3691	191	19	172	74	64
Veronica anagallis-aquatica	-8.14271	53.1452	2.39e+16	1134055950	94	142	50	932	102	59	19	280	183	217	252	74	43	3663	191	19	172	74	64
Veronica anagallis-aquatica	-6.18053	53.2482	2.39e+16	1061394478	94	143	50	879	99	56	18	269	180	189	249	69	40	3747	190	20	170	76	104
Veronica anagallis-aquatica	-6.38065	53.5027	9.54e+16	1134042766	94	143	49	809	84	53	16	238	164	192	212	71	41	3742	191	20	171	75	62
Veronica anagallis-aquatica	-9.05641	53.5634	2.44e+16	1229420246	94	140	51	1105	123	61	23	353	200	240	315	70	41	3571	185	18	167	76	105
Veronica anagallis-aquatica	-6.46421	53.6925	2.39e+16	1134055936	94	143	49	835	87	54	16	245	170	200	221	71	41	3776	191	19	172	75	62
Veronica anagallis-aquatica	-9.3606	54.3146	2.44e+16	1229408426	94	136	54	1216	140	67	25	402	214	251	355	63	40	3299	177	23	154	78	103
Veronica anagallis-aquatica	5.49328	51.2456	4536511	1252517975	95	165	25	791	75	50	11	215	168	215	192	75	33	5503	217	-5	222	165	54
Veronica anagallis-aquatica	5.4935	51.2546	3928156	871908241	95	165	25	784	74	49	11	212	165	212	191	75	33	5498	217	-4	221	165	54
Veronica anagallis-aquatica	5.81532	51.8677	C943D84A-06B9-40F2-983E-182F5B45C196/1346	1218961107	95	164	25	769	75	48	14	218	152	218	187	77	34	5490	216	-6	222	164	53
Veronica anagallis-aquatica	5.81511	51.8678	87ABF906-985B-4AEB-B49E-B463DD2B50FD/1346	1218960739	95	164	25	769	75	48	14	218	152	218	187	77	34	5490	216	-6	222	164	53
Veronica anagallis-aquatica	-6.27703	53.4563	2.44e+16	1229868675	95	143	52	786	80	52	16	230	159	188	204	70	41	3670	191	22	169	77	63
Veronica anagallis-aquatica	-6.37238	53.7183	2.39e+16	1134055921	95	145	51	837	87	54	16	245	171	201	222	70	40	3776	192	21	171	76	63
Veronica anagallis-aquatica	-10.062	54.2058	2.44e+16	1229419786	95	136	58	1219	136	66	25	402	209	289	355	57	39	3130	173	30	143	82	103
Veronica anagallis-aquatica	16.2961	47.9747	517943	1045027782	96	188	1	646	80	33	30	231	110	231	112	97	32	7256	257	-43	300	188	15
Veronica anagallis-aquatica	16.2994	47.9769	560816	1052792718	96	188	1	644	80	33	30	230	110	230	112	97	32	7266	258	-41	299	188	15
Veronica anagallis-aquatica	-10.121	54.1145	2.44e+16	1229419546	96	137	59	1219	136	65	26	401	208	290	356	57	39	3119	173	30	143	83	103
Veronica anagallis-aquatica	8.21424	49.5933	-747024336	1038872996	97	178	14	616	67	39	18	194	122	194	137	86	33	6396	240	-20	260	178	56
Veronica anagallis-aquatica	5.14132	50.754	4007011	871967935	97	168	26	824	78	55	10	224	177	224	199	79	34	5577	222	-6	228	168	58
Veronica anagallis-aquatica	-9.88365	53.6516	2.44e+16	1229421106	97	139	58	1204	134	63	25	395	208	292	351	61	40	3272	178	27	151	65	105
Veronica anagallis-aquatica	5.12759	50.7811	4371212	1061434706	98	168	26	810	77	54	10	221	174	221	194	79	34	5584	223	-6	229	168	59
Veronica anagallis-aquatica	5.32718	50.8335	4329517	930759760	98	169	28	807	77	54	10	223	172	223	193	78	34	5533	222	-4	226	169	58
Veronica anagallis-aquatica	5.68377	50.893	4307837	895345004	98	169	28	786	75	52	11	223	165	223	184	77	34	5517	222	-2	224	169	58
Veronica anagallis-aquatica	5.66956	50.8932	4376836	1061438567	98	169	28	787	75	53	11	223	166	223	184	77	34	5543	222	-3	225	169	57
Veronica anagallis-aquatica	-6.89322	52.3314	2.39e+16	1133846569	98	147	53	1002	109	59	21	314	189	199	303	69	40	3750	194	23	171	60	133
Veronica anagallis-aquatica	-6.90789	52.3315	2.39e+16	1133846580	98	147	53	1003	109	60	21	314	190	200	303	69	40	3734	194	22	172	60	132
Veronica anagallis-aquatica	-9.35162	52.5432	9.54e+16	890268698	98	143	56	1185	144	67	25	399	212	236	362	67	41	3508	187	25	162	63	108
Veronica anagallis-aquatica	7.23072	47.8708	1691322	1132399147	99	179	18	681	80	40	24	226	129	226	133	86	33	6300	245	-9	254	179	58
Veronica anagallis-aquatica	2.03716	50.6754	2056000	1228053747	99	161	36	677	83	42	20	215	136	168	168	63	32	4893	205	10	195	111	59
Veronica anagallis-aquatica	2.03822	50.676	2055508	1228053746	99	161	36	677	83	42	20	215	136	168	168	63	32	4893	205	10	195	111	59
Veronica anagallis-aquatica	5.68351	50.884	3940882	871919945	99	169	29	783	75	52	11	222	165	222	183	77	34	5501	222	-3	225	169	58
Veronica anagallis-aquatica	5.68967	50.8898	EC8F0CA6-6EC2-4A0E-9FB7-F2803110F6C8/1346	1218960659	99	169	29	783	75	52	11	222	165	222	183	77	34	5501	222	-3	225	169	58
Veronica anagallis-aquatica	5.69063	50.8901	7843C535-4A57-4043-8B88-7E814FB922F2/1346	1218960215	99	169	29	783	75	52	11	222	165	222	183	77	34	5501	222	-3	225	169	58
Veronica anagallis-aquatica	5.69798	50.8929	4378396	1061440142	99	169	29	779	75	52	11	222	164	222	182	77	34	5510	222	-3	225	169	58
Veronica anagallis-aquatica	5.69823	50.9019	4279498	895326233	99	169	29	779	75	52	11	222	164	222	182	77	34	5518	222	-3	225	169	57
Veronica anagallis-aquatica	5.72692	50.9105	4279810	895326444	99	170	29	777	74	52	11	221	163	221	181	77	34	5534	223	-3	226	170	58
Veronica anagallis-aquatica	5.7127	50.9107	4304160	895341255	99	169	29	777	74	52	11	221	163	221	181	77	34	5511	222	-3	225	169	58
Veronica anagallis-aquatica	5.69849	50.9108	4281495	895327704	99	169	29	778	75	52	12	222	163	222	181	77	34	5518	222	-3	225	169	57
Veronica anagallis-aquatica	5.72718	50.9195	3937943	871916818	99	169	29	776	74	51	12	221	162	221	181	77	34	5529	223	-3	226	169	58
Veronica anagallis-aquatica	5.71322	50.9287	4309848	895346822	99	169	29	776	74	51	12	221	162	221	181	77	34	5511	222	-3	225	169	58
Veronica anagallis-aquatica	5.13037	50.9519	4535720	1252517147	99	169	28	794	76	52	10	216	170	216	191	78	34	5550	223	-4	227	169	59
Veronica anagallis-aquatica	5.7583	51.0091	4281113	895327861	99	169	29	768	74	50	12	219	160	219	179	77	34	5532	223	-2	225	169	58
Veronica anagallis-aquatica	5.75884	51.027	4283143	895329014	99	170	28	766	73	50	11	217	160	217	179	77	34	5555	223	-2	225	170	58
Veronica anagallis-aquatica	5.75911	51.036	4403281	1061463734	99	169	29	767	74	50	12	218	160	218	179	77	34	5504	222	-2	224	169	58
Veronica anagallis-aquatica	5.77364	51.0448	4280570	895327107	99	169	29	767	74	50	12	218	160	218	179	77	34	5514	222	-2	224	169	58
Veronica anagallis-aquatica	5.75938	51.045	4279652	895326287	99	169	29	765	73	50	12	217	159	217	178	77	34	5520	223	-2	225	169	58
Veronica anagallis-aquatica	5.77391	51.0538	4279296	895326154	99	170	29	765	73	50	12	217	159	217	178	77	34	5545	223	-2	225	170	58
Veronica anagallis-aquatica	5.77418	51.0628	4279972	895326545	99	169	29	766	74	50	12	218	159	218	178	77	34	5514	222	-2	224	169	58
Veronica anagallis-aquatica	3.74965	51.7183	431C424D-11D7-47E1-A655-E38BC0063A14/1346	1218961152	99	165	35	744	79	44	18	225	142	208	177	56	28	5195	206	9	197	77	55
Veronica anagallis-aquatica	3.7497	51.7183	D72A9137-0DAB-4068-A8F6-E68B07FBE450/1346	1218960528	99	165	35	744	79	44	18	225	142	208	177	56	28	5195	206	9	197	77	55
Veronica anagallis-aquatica	148.9	-35.5931	MEL 2379682A	995460482	100	165	34	963	104	58	16	295	206	206	256	128	46	5079	248	-26	274	67	165
Veronica anagallis-aquatica	8.04358	49.043	54061160	1137065255	100	182	17	681	77	42	19	213	134	213	146	88	33	6446	247	-18	265	182	29
Veronica anagallis-aquatica	8.28922	49.4914	54023752	1038268591	100	182	17	624	70	39	18	199	124	199	136	87	33	6413	246	-17	263	182	29
Veronica anagallis-aquatica	3.75075	50.8898	4345890	1037779476	100	167	31	774	75	49	12	220	163	204	189	72	33	5389	217	0	217	71	61
Veronica anagallis-aquatica	3.2282	51.3354	4361816	1037794479	100	164	36	720	78	44	19	222	137	200	171	57	29	5084	204	9	195	77	59
Veronica anagallis-aquatica	6.16424	51.3732	98BC0BE8-E9CC-4A73-A5EA-A2FA086B69FC/1346	1218897624	100	172	27	768	76	49	12	222	158	222	182	78	34	5678	226	-3	229	172	59
Veronica anagallis-aquatica	6.16425	51.3732	1864A054-9D33-4C4F-BEE1-AC9D625BF1B8/1346	1218897647	100	172	27	768	76	49	12	222	158	222	182	78	34	5678	226	-3	229	172	59
Veronica anagallis-aquatica	3.71778	51.7142	46015F6D-A1F9-477F-8AD3-52970A7DDAE4/1346	1218959542	100	165	36	741	79	44	19	225	141	208	176	55	28	5168	206	11	195	77	55
Veronica anagallis-aquatica	3.74377	51.7156	EAA9AC0A-6476-47A2-8773-5E1720488E50/1346	1218960438	100	165	35	744	79	44	18	225	142	208	177	56	28	5184	206	10	196	77	55
Veronica anagallis-aquatica	3.74379	51.7157	2FCD1365-61F7-41B8-A300-5CA7C72C8FDA/1346	1218960946	100	165	35	744	79	44	18	225	142	208	177	56	28	5184	206	10	196	77	55
Veronica anagallis-aquatica	7.60693	48.5027	1031868	998900899	101	182	18	630	78	34	28	213	107	212	110	86	32	6404	248	-15	263	166	32
Veronica anagallis-aquatica	7.75245	48.5864	2024156	1135521168	101	183	18	657	80	38	26	219	116	217	121	87	32	6442	248	-17	265	167	31
Veronica anagallis-aquatica	8.91335	49.1364	-639381496	923862563	101	182	16	688	84	43	22	228	131	228	140	88	33	6480	245	-19	264	182	29
Veronica anagallis-aquatica	8.91338	49.1371	657633515	1038874063	101	182	16	688	84	43	22	228	131	228	140	88	33	6480	245	-19	264	182	29
Veronica anagallis-aquatica	8.59985	49.6571	2027857852	1038874095	101	183	16	631	72	40	19	204	124	204	134	88	33	6505	246	-18	264	183	28
Veronica anagallis-aquatica	3.13655	50.4153	1680919	1096946046	101	168	32	665	67	42	13	187	135	179	155	78	35	5332	224	2	222	109	63
Veronica anagallis-aquatica	3.623	50.8801	4419487	1123842131	101	168	32	750	74	47	12	214	156	199	181	71	33	5346	217	3	214	72	62
Veronica anagallis-aquatica	4.61877	51.0889	4037004	871981349	101	170	30	783	75	50	12	212	171	199	190	78	34	5511	223	-3	226	70	62
Veronica anagallis-aquatica	2.8888	51.1788	4544568	1252524320	101	162	37	655	76	39	22	209	120	187	149	59	30	4956	202	8	194	115	63
Veronica anagallis-aquatica	2.90281	51.188	4546123	1252525803	101	162	36	654	76	38	22	209	119	187	149	59	30	4996	202	7	195	115	62
Veronica anagallis-aquatica	3.34557	51.2196	4428242	1252415130	101	165	35	732	77	45	17	220	142	201	174	60	30	5157	208	8	200	76	61
Veronica anagallis-aquatica	3.41639	51.2561	4357129	1037789938	101	165	36	733	76	44	17	220	142	201	175	59	29	5140	208	9	199	77	60
Veronica anagallis-aquatica	3.35851	51.2826	4430977	1252417764	101	165	36	730	77	44	18	221	141	201	174	59	29	5130	207	9	198	77	60
Veronica anagallis-aquatica	3.37284	51.2827	4427843	1135297589	101	165	36	730	77	44	18	221	141	201	174	59	29	5122	207	9	198	77	60
Veronica anagallis-aquatica	4.17549	51.2868	4361493	1037794115	101	168	32	770	77	48	13	219	160	199	185	70	32	5412	217	2	215	73	60
Veronica anagallis-aquatica	3.34398	51.2915	4272425	890142629	101	164	36	728	77	44	18	221	140	201	174	58	29	5118	206	9	197	77	60
Veronica anagallis-aquatica	4.36183	51.2959	4427249	1135297009	101	169	31	776	77	48	13	217	163	200	188	72	32	5463	219	0	219	72	60
Veronica anagallis-aquatica	3.11441	51.2983	4006743	871967528	101	163	37	701	78	43	20	219	131	196	165	58	29	5028	203	9	194	78	61
Veronica anagallis-aquatica	3.34378	51.3005	4272321	890142592	101	164	36	728	77	44	18	221	140	201	174	58	29	5099	206	10	196	77	60
Veronica anagallis-aquatica	4.2184	51.3138	4346258	1037779873	101	168	32	769	77	48	13	218	160	199	185	70	32	5406	217	2	215	73	60
Veronica anagallis-aquatica	4.31878	51.3318	4431545	1252418315	101	168	31	776	78	48	13	219	163	200	187	71	32	5426	218	0	218	72	60
Veronica anagallis-aquatica	3.37129	51.3546	4391910	1061452630	101	165	36	727	77	44	18	221	139	201	173	57	29	5127	206	10	196	78	59
Veronica anagallis-aquatica	170.26	-45.8398	2846749	1265546669	102	145	53	743	77	50	13	212	158	206	165	84	45	3531	194	10	184	143	65
Veronica anagallis-aquatica	-6.89495	41.7576	241469	1248828938	102	177	33	916	122	18	46	356	86	86	354	102	38	5662	260	-8	268	39	177
Veronica anagallis-aquatica	7.53306	47.6705	1702727292	923860168	102	182	23	718	90	43	26	244	134	244	136	85	33	6234	249	-7	256	182	36
Veronica anagallis-aquatica	7.66594	48.422	1396772	998900924	102	184	19	652	81	36	27	220	113	220	115	86	32	6433	249	-14	263	168	32
Veronica anagallis-aquatica	4.24827	50.8554	4425353	1252414788	102	171	29	793	73	52	10	218	173	206	193	80	34	5607	226	-4	230	69	64
Veronica anagallis-aquatica	3.62328	50.8621	4335075	930764457	102	169	33	741	73	47	12	211	154	197	178	71	33	5357	218	3	215	73	63
Veronica anagallis-aquatica	3.57931	50.9427	4419946	1123842444	102	168	33	741	74	46	13	213	152	197	178	69	32	5320	216	4	212	73	63
Veronica anagallis-aquatica	3.62199	50.943	4547920	1252527465	102	168	33	746	73	47	13	214	154	198	179	69	32	5353	217	4	213	73	63
Veronica anagallis-aquatica	2.79603	50.9618	4402476	1061462935	102	165	37	671	75	40	18	207	129	184	152	64	31	5053	210	9	201	115	64
Veronica anagallis-aquatica	3.64934	51.0151	4401762	1061462256	102	168	34	745	74	46	13	215	152	198	179	68	32	5338	216	5	211	75	62
Veronica anagallis-aquatica	3.71984	51.0694	4008126	871968941	102	168	33	754	74	47	13	217	154	200	181	67	31	5325	215	5	210	74	61
Veronica anagallis-aquatica	3.47715	51.0768	4435496	1252421908	102	166	34	739	75	45	15	217	148	200	177	64	31	5252	212	7	205	75	61
Veronica anagallis-aquatica	3.66264	51.0781	4326607	911439537	102	168	34	746	74	46	14	216	152	198	179	66	31	5306	214	6	208	75	61
Veronica anagallis-aquatica	3.79084	51.0967	4258448	871994847	102	169	33	754	74	47	13	217	155	199	181	67	31	5365	217	4	213	75	61
Veronica anagallis-aquatica	4.00489	51.1066	3925902	871907135	102	170	32	764	74	48	12	216	160	200	185	71	32	5436	219	2	217	73	62
Veronica anagallis-aquatica	4.27592	51.2419	4434420	1252420902	102	170	32	770	76	48	12	216	163	198	187	72	32	5454	219	0	219	73	61
Veronica anagallis-aquatica	4.30454	51.2509	4021404	871980273	102	170	32	766	76	48	13	215	161	198	184	73	33	5462	220	0	220	73	62
Veronica anagallis-aquatica	3.55963	51.2572	4412403	1252411870	102	166	36	740	75	45	16	220	145	197	177	60	29	5198	210	9	201	77	60
Veronica anagallis-aquatica	4.21849	51.2868	4361274	1037793933	102	169	32	768	77	48	13	218	160	198	185	71	32	5422	218	2	216	73	60
Veronica anagallis-aquatica	-7.857	41.7712	110257	1075176072	103	169	44	1402	188	25	49	552	117	121	552	85	37	4943	236	9	227	44	169
Veronica anagallis-aquatica	7.74817	48.4571	1017435	998900933	103	185	19	664	83	37	27	224	116	223	119	87	32	6447	250	-14	264	168	32
Veronica anagallis-aquatica	8.51063	49.3965	95465358	1038873024	103	185	19	654	76	42	20	212	129	212	139	86	32	6470	248	-15	263	185	31
Veronica anagallis-aquatica	1.99755	50.792	2055755	1228053749	103	165	42	640	80	40	21	208	127	160	156	62	32	4845	208	16	192	116	64
Veronica anagallis-aquatica	4.26261	50.7925	4262676	871996644	103	172	29	791	73	53	10	217	173	206	193	82	35	5601	228	-6	234	69	66
Veronica anagallis-aquatica	1.99796	50.7927	1623015	1051886720	103	165	42	640	80	40	21	208	127	160	156	62	32	4845	208	16	192	116	64
Veronica anagallis-aquatica	4.27676	50.8105	4017589	871976831	103	172	29	792	73	53	10	217	174	206	192	82	35	5603	228	-6	234	69	66
Veronica anagallis-aquatica	3.67956	50.8984	4012684	871972981	103	169	33	748	73	47	12	213	155	199	180	71	32	5346	219	3	216	74	63
Veronica anagallis-aquatica	3.67877	50.9523	4336482	930765723	103	169	33	748	73	47	13	214	155	198	180	70	32	5379	218	4	214	74	63
Veronica anagallis-aquatica	4.00608	50.9538	4362277	1037794916	103	170	32	766	73	49	11	215	163	200	185	75	33	5447	222	0	222	73	64
Veronica anagallis-aquatica	2.73911	50.9611	4420670	1123843118	103	165	37	672	76	40	18	208	130	182	152	64	31	5024	210	9	201	115	64
Veronica anagallis-aquatica	3.73496	51.0066	4432603	1252419155	103	169	33	752	73	47	13	215	156	199	181	69	32	5365	218	4	214	74	63
Veronica anagallis-aquatica	3.94867	51.0075	4375542	1064534835	103	170	33	763	73	48	12	216	160	200	184	72	32	5433	220	1	219	73	63
Veronica anagallis-aquatica	3.94859	51.0165	4357676	1037790554	103	170	32	761	73	48	12	215	160	200	184	72	33	5444	220	2	218	74	63
Veronica anagallis-aquatica	3.96284	51.0166	4360213	1037793079	103	170	33	764	73	49	12	216	161	200	184	72	32	5425	220	1	219	74	64
Veronica anagallis-aquatica	3.79173	51.0248	4420420	1123842922	103	169	33	755	73	47	13	216	156	200	182	69	32	5384	218	3	215	74	63
Veronica anagallis-aquatica	3.94843	51.0345	4374762	1064534629	103	170	33	761	73	48	12	215	160	200	184	71	32	5430	219	2	217	73	63
Veronica anagallis-aquatica	3.97686	51.0436	4387317	1061448120	103	170	33	761	73	48	12	215	160	200	184	72	33	5422	220	2	218	73	64
Veronica anagallis-aquatica	2.56383	51.0754	4357361	1037790368	103	165	40	678	78	39	19	213	132	181	153	62	31	4941	208	12	196	116	64
Veronica anagallis-aquatica	4.16195	51.107	4540497	1252520891	103	170	32	769	75	49	12	216	163	199	185	73	33	5460	221	0	221	73	63
Veronica anagallis-aquatica	4.30474	51.1071	4432801	1252419335	103	171	32	771	75	49	12	214	165	198	186	76	33	5499	223	-1	224	72	63
Veronica anagallis-aquatica	4.30473	51.1161	4432650	1252419212	103	171	31	771	75	49	12	214	165	198	186	75	33	5528	223	-1	224	72	63
Veronica anagallis-aquatica	173.514	-42.1627	2587729	1229925772	105	148	60	993	103	63	13	280	214	225	276	83	45	3424	200	19	181	66	148
Veronica anagallis-aquatica	1.68017	50.8951	2056134	1228053748	105	166	45	608	79	37	24	204	118	153	150	59	31	4744	206	20	186	118	65
Veronica anagallis-aquatica	2.07427	48.4338	1678904	1096946045	106	177	33	647	62	46	8	172	143	159	160	84	35	5586	238	2	236	71	69
Veronica anagallis-aquatica	7.13368	44.8036	1509384321	1038873472	107	190	22	799	88	46	20	240	152	195	152	94	33	6561	259	-25	284	138	22
Veronica anagallis-aquatica	1.84525	47.8878	1512503	1036343115	108	180	35	638	63	47	8	170	146	151	160	90	36	5634	245	1	244	72	71
Veronica anagallis-aquatica	0.82346	47.943	1714259	1132399149	108	178	38	663	66	49	10	190	153	153	179	90	37	5461	242	3	239	47	71
Veronica anagallis-aquatica	1.8029	47.8668	1223665	998900930	109	181	36	632	63	46	9	169	144	149	158	90	36	5636	246	2	244	73	72
Veronica anagallis-aquatica	1.82945	47.8761	1223666	998900935	109	181	36	634	63	47	9	169	145	150	158	90	36	5627	246	2	244	73	72
Veronica anagallis-aquatica	1.85186	47.8914	1512502	1036343113	109	181	36	631	63	46	9	168	144	150	157	90	36	5636	246	2	244	73	72
Veronica anagallis-aquatica	-77.5182	40.0451	306345	891167786	110	222	-9	1004	99	69	11	284	216	269	216	116	31	8900	296	-67	363	201	-9
Veronica anagallis-aquatica	171.181	-44.5496	2334899	1211983820	114	160	62	581	60	31	15	164	125	153	132	93	46	3791	212	14	198	118	74
Veronica anagallis-aquatica	171.255	-44.2615	976570	1038311728	115	160	63	603	59	37	13	168	135	160	137	94	47	3767	213	13	200	159	74
Veronica anagallis-aquatica	171.363	-44.2182	976697	1038311747	115	160	63	629	60	38	12	172	142	165	145	94	47	3727	213	14	199	158	74
Veronica anagallis-aquatica	-6.77163	41.8453	244375	1248831823	115	191	45	756	101	15	46	295	71	71	295	108	38	5701	277	0	277	51	191
Veronica anagallis-aquatica	172.23	-43.8893	1095854	1052579681	117	162	67	644	67	37	15	187	140	147	187	94	47	3695	216	17	199	67	116
Veronica anagallis-aquatica	172.23	-43.8892	1084622	1042823827	117	162	67	644	67	37	15	187	140	147	187	94	47	3695	216	17	199	67	116
Veronica anagallis-aquatica	173.105	-41.4948	2905983	1265564591	117	161	70	1180	114	70	11	324	253	253	311	90	46	3525	213	18	195	94	161
Veronica anagallis-aquatica	175.813	-39.0258	974782	1038310869	118	163	72	1690	165	102	13	484	342	366	484	94	47	3570	224	24	200	72	149
Veronica anagallis-aquatica	172.645	-43.4339	1108145	1052584713	119	165	69	612	67	39	16	178	130	130	177	94	46	3738	221	19	202	75	165
Veronica anagallis-aquatica	172.643	-43.433	990284	1038319023	119	165	69	614	67	40	15	177	131	131	177	94	46	3718	220	19	201	75	165
Veronica anagallis-aquatica	-6.54124	41.5704	305102	1248886712	120	199	46	638	83	12	44	243	60	60	239	110	39	5931	284	3	281	53	199
Veronica anagallis-aquatica	-6.93486	40.4973	265248	1248848788	121	201	50	944	135	10	52	373	65	68	370	90	34	5923	274	15	259	58	200
Veronica anagallis-aquatica	0.73969	44.2491	2023801	1135307189	121	193	49	786	83	51	12	217	178	185	210	103	40	5597	262	7	255	58	191
Veronica anagallis-aquatica	-116.943	34.0364	UCR250370	1021283988	122	204	51	696	124	3	77	355	28	48	347	161	49	6077	307	-21	328	58	202
Veronica anagallis-aquatica	-7.05799	40.3192	105883	1075171802	122	201	52	1006	147	10	54	401	66	70	400	87	34	5864	273	19	254	60	200
Veronica anagallis-aquatica	-6.81985	40.4051	111784	1075176874	122	202	49	887	124	10	51	348	62	65	343	92	34	6019	277	14	263	57	201
Veronica anagallis-aquatica	-6.93762	40.4072	265224	1248848763	122	201	50	944	135	10	52	373	64	68	370	90	34	5953	274	16	258	58	201
Veronica anagallis-aquatica	-116.491	32.8203	SDSU20372	1022366209	123	204	57	598	111	3	76	313	31	51	284	143	47	5848	295	-5	300	62	173
Veronica anagallis-aquatica	-7.05281	40.4993	267209	1248850521	123	201	53	983	143	10	53	391	66	69	390	89	34	5854	274	18	256	60	201
Veronica anagallis-aquatica	148.672	-36.7887	SJCM14022322	1071506565	124	180	63	730	80	50	14	219	160	192	163	130	49	4538	262	1	261	145	74
Veronica anagallis-aquatica	1.2869	44.5343	1688406	1132399150	124	196	51	815	82	51	12	223	185	192	217	105	40	5607	267	8	259	60	194
Veronica anagallis-aquatica	173.289	-41.2799	2662103	1249290682	126	169	78	1264	130	78	13	351	262	272	329	92	46	3571	222	22	200	132	169
Veronica anagallis-aquatica	-7.0554	40.4093	263789	1248848353	127	205	55	961	140	10	53	382	64	66	381	90	34	5900	279	21	258	63	205
Veronica anagallis-aquatica	2.60435	43.881	1002641	998900898	127	203	53	732	78	37	16	207	150	150	194	102	38	5833	276	9	267	91	203
Veronica anagallis-aquatica	0.61636	44.2031	1611395	1036343161	127	199	54	743	80	49	13	206	169	174	199	104	40	5651	269	12	257	63	90
Veronica anagallis-aquatica	4.19981	44.3877	1056733	998900906	127	208	49	740	93	35	23	241	148	148	169	102	36	6154	283	4	279	132	208
Veronica anagallis-aquatica	10.3794	45.0843	3098261	1265906911	127	223	25	825	93	53	18	253	168	191	172	92	29	7623	293	-19	312	133	45
Veronica anagallis-aquatica	175.049	-41.115	965301	1135344721	128	168	88	1508	165	70	21	475	283	283	475	80	47	3094	219	49	170	88	168
Veronica anagallis-aquatica	175.13	-41.0984	997671	1038323089	128	168	87	1627	178	75	20	509	306	306	509	82	47	3130	220	48	172	87	168
Veronica anagallis-aquatica	-0.51071	43.8997	2101865	1265758661	128	197	59	984	113	53	18	305	198	198	287	109	42	5382	267	10	257	67	197
Veronica anagallis-aquatica	-0.62659	45.23	1223660	998900938	128	194	61	895	102	49	21	289	175	175	262	95	40	5185	256	22	234	69	194
Veronica anagallis-aquatica	1.49446	43.5952	1407121	998900918	129	202	54	698	74	42	13	204	154	159	172	99	38	5757	270	11	259	152	201
Veronica anagallis-aquatica	10.0385	45.0779	3098523	1265906776	129	225	26	803	97	50	21	256	161	174	171	94	29	7680	297	-19	316	135	46
Veronica anagallis-aquatica	175.301	-40.6673	1366898	1227714916	130	171	88	1264	127	74	14	369	261	268	358	86	47	3253	227	45	182	95	159
Veronica anagallis-aquatica	-117.839	34.419	3128452	1269548332	130	217	55	540	102	2	85	294	12	25	279	146	44	6456	313	-12	325	62	215
Veronica anagallis-aquatica	-120.84	36.368	3164635	1269556315	130	207	66	527	98	1	86	276	5	15	270	187	53	5696	338	-12	350	72	206
Veronica anagallis-aquatica	9.7126	45.4013	3281842	1269580165	130	225	30	883	102	52	20	276	166	213	175	94	30	7543	294	-16	310	135	49
Veronica anagallis-aquatica	175.009	-41.1419	975989	1038311458	131	170	91	1287	142	59	21	408	239	239	408	79	47	3039	220	53	167	99	170
Veronica anagallis-aquatica	175.009	-41.1418	993029	1038320456	131	170	91	1287	142	59	21	408	239	239	408	79	47	3039	220	53	167	99	170
Veronica anagallis-aquatica	2.27095	43.5593	1407133	998900928	131	205	56	749	80	34	17	212	143	143	209	98	37	5774	275	13	262	96	205
Veronica anagallis-aquatica	2.00397	43.9188	2025189	1135521169	131	205	56	731	74	39	14	199	155	155	195	102	38	5752	276	12	264	155	205
Veronica anagallis-aquatica	174.759	-41.3444	2771200	1262371920	132	171	94	1003	115	50	22	325	187	187	325	75	46	2993	218	57	161	94	171
Veronica anagallis-aquatica	-116.452	32.7534	298143	891164643	132	213	66	495	92	2	75	259	25	44	233	152	49	5836	309	0	309	72	182
Veronica anagallis-aquatica	-122.812	38.0582	793010	1024193674	132	170	93	925	199	2	90	505	12	17	505	113	57	3024	239	41	198	98	165
Veronica anagallis-aquatica	175.172	-40.7289	1363587	1088937050	134	175	92	1079	110	61	16	322	224	227	310	84	46	3219	228	49	179	99	162
Veronica anagallis-aquatica	149.006	-33.6125	SIXRI0602059	1071369930	134	201	68	832	84	51	15	238	172	208	224	137	48	5221	289	4	285	100	175
Veronica anagallis-aquatica	-8.22008	41.5941	109985	1075175807	134	194	76	1290	173	18	51	509	95	107	506	95	41	4661	263	34	229	83	194
Veronica anagallis-aquatica	3.70091	43.8775	1002257	998900945	134	211	59	720	93	29	25	229	128	128	186	103	37	5928	285	10	275	141	211
Veronica anagallis-aquatica	148.42	-36.8679	SJCM1404220S	1071508471	135	191	76	804	85	53	13	238	170	196	197	128	50	4470	271	15	256	156	171
Veronica anagallis-aquatica	-122.404	38.8558	160041	1265835128	136	215	65	860	182	1	89	467	11	11	467	153	47	6031	329	5	324	65	215
Veronica anagallis-aquatica	176.779	-39.8125	1190408	1065595907	137	181	90	844	99	46	24	281	164	175	281	97	49	3556	238	41	197	90	170
Veronica anagallis-aquatica	140.764	-37.8367	AD 264826	992086223	137	177	99	715	102	22	44	288	80	80	288	96	51	3043	242	55	187	99	177
Veronica anagallis-aquatica	149.363	-34.0335	SIXRI0137238	1070933550	137	203	72	720	75	48	12	195	159	189	173	138	48	5108	288	5	283	105	105
Veronica anagallis-aquatica	-97.3194	37.6268	2909102	1265565447	137	259	10	791	114	19	48	315	74	291	74	123	30	9652	336	-64	400	234	10
Veronica anagallis-aquatica	3.857	43.7077	1678649	1096946044	137	213	63	741	102	26	30	242	118	118	200	102	37	5862	285	12	273	145	213
Veronica anagallis-aquatica	4.30525	43.9384	1052438	998900921	138	217	62	738	109	27	31	258	120	120	186	102	36	6066	292	15	277	143	217
Veronica anagallis-aquatica	6.88392	43.5207	2081351	1265758654	139	206	77	876	127	16	41	340	98	124	268	89	37	5115	262	27	235	114	205
Veronica anagallis-aquatica	4.87135	43.689	2112786	1269957447	139	217	62	640	91	20	32	231	98	98	164	100	36	6036	289	15	274	146	217
Veronica anagallis-aquatica	3.00892	43.3847	821161	998900937	140	215	67	674	83	26	24	212	113	113	183	98	37	5742	284	21	263	107	215
Veronica anagallis-aquatica	4.21549	43.7362	1230211	998900931	140	218	65	729	108	24	33	252	111	111	193	101	36	5960	291	15	276	147	218
Veronica anagallis-aquatica	-107.92	32.5883	778865	1092876189	141	236	50	318	66	5	74	174	22	144	56	183	48	7250	333	-42	375	227	133
Veronica anagallis-aquatica	-7.76233	40.419	193497	1248784945	141	211	76	1107	166	10	55	451	70	71	451	96	38	5288	286	36	250	76	210
Veronica anagallis-aquatica	-7.41305	40.2346	264451	1248848610	143	219	73	976	144	9	55	393	62	63	393	94	36	5725	295	36	259	73	219
Veronica anagallis-aquatica	-8.46079	41.5054	265455	1248848830	143	197	91	1231	166	15	51	489	84	103	485	90	43	4138	257	50	207	98	195
Veronica anagallis-aquatica	148.278	-37.4761	MEL 2394791A	1269845576	144	191	95	853	89	55	14	250	174	175	213	113	51	3748	259	38	221	159	176
Veronica anagallis-aquatica	-8.69834	41.9566	144927	1075209252	144	192	97	1348	192	21	51	540	99	120	533	73	41	3726	241	64	177	104	191
Veronica anagallis-aquatica	-8.81976	41.6866	110479	1075176323	145	190	101	1258	178	14	53	506	80	105	506	74	43	3514	236	66	170	101	188
Veronica anagallis-aquatica	-7.41094	40.3246	281518	1248863692	146	221	76	948	140	8	54	382	60	60	382	96	36	5722	298	38	260	76	221
Veronica anagallis-aquatica	-8.58061	41.5059	95748	1075166004	146	195	97	1217	165	15	51	482	82	102	481	85	43	3881	251	57	194	103	194
Veronica anagallis-aquatica	-8.819	41.9568	144846	1075209163	146	191	101	1305	178	20	51	522	96	118	512	69	41	3528	236	71	165	109	190
Veronica anagallis-aquatica	-121.159	36.4786	3261330	1269575556	148	213	88	370	67	1	86	197	5	11	186	186	56	4956	337	6	331	96	212
Veronica anagallis-aquatica	-8.57708	42.0463	243714	1248831167	149	199	100	1288	187	21	50	514	99	119	500	75	40	3873	250	67	183	107	198
Veronica anagallis-aquatica	-8.47302	39.974	305101	1248886740	150	208	96	982	141	10	55	399	64	65	399	95	42	4370	279	54	225	96	205
Veronica anagallis-aquatica	174.652	-36.8412	2494900	1227758535	151	191	111	1308	140	71	19	418	259	259	418	80	46	3110	240	67	173	111	191
Veronica anagallis-aquatica	174.854	-36.8812	974674	1038310872	153	193	113	1241	139	76	18	390	260	262	390	81	46	3100	243	68	175	113	178
Veronica anagallis-aquatica	8.02577	43.9101	1778697132	1038873483	153	222	88	814	108	18	38	292	94	120	235	86	36	5284	279	43	236	129	221
Veronica anagallis-aquatica	-7.4316	39.424	145328	1075209649	154	231	88	831	118	7	55	336	51	52	336	95	37	5587	308	53	255	88	227
Veronica anagallis-aquatica	-8.47023	40.3343	143213	1075207589	155	208	102	984	137	11	52	392	67	72	392	97	44	4094	276	58	218	110	206
Veronica anagallis-aquatica	-9.40257	38.7129	106870	1075172784	156	201	111	770	120	4	64	347	33	35	323	72	42	3493	248	78	170	119	197
Veronica anagallis-aquatica	-8.12403	39.7916	195328	1248786784	156	222	96	912	132	8	55	372	57	58	372	96	39	4897	297	56	241	96	219
Veronica anagallis-aquatica	-9.0573	38.4433	175042	1075236831	157	212	107	746	111	4	62	329	33	35	318	84	41	4105	273	71	202	114	207
Veronica anagallis-aquatica	-8.47508	39.7037	159526	1075222647	158	215	104	843	122	7	56	346	49	52	346	91	41	4303	283	65	218	112	212
Veronica anagallis-aquatica	-8.70951	39.4342	103488	1075169749	159	210	109	764	113	5	59	324	39	42	317	81	41	3956	268	73	195	117	207
Veronica anagallis-aquatica	-5.029	36.592	78734-1	1099344276	161	228	102	701	113	2	69	329	19	26	311	96	40	4922	295	55	240	112	225
Veronica anagallis-aquatica	-7.54586	39.5155	147061	1075211319	161	236	94	792	113	6	55	321	48	49	321	97	37	5563	314	57	257	94	233
Veronica anagallis-aquatica	-8.47093	40.2442	174381	1075236203	161	213	107	923	129	10	53	369	62	67	369	98	44	4109	282	63	219	115	211
Veronica anagallis-aquatica	-116.787	33.1218	SD228304	1022293559	162	234	101	467	85	3	81	247	19	28	230	154	50	5238	332	30	302	108	230
Veronica anagallis-aquatica	-121.307	38.6194	670051	1269586593	163	239	87	482	111	1	87	260	7	8	260	134	43	5997	342	36	306	87	238
Veronica anagallis-aquatica	-7.32193	39.1521	102473	1075168799	163	240	95	674	91	5	53	269	42	43	265	105	39	5654	324	55	269	103	237
Veronica anagallis-aquatica	-7.55331	39.1552	91297	1075162800	163	237	98	708	98	6	54	285	43	44	285	100	39	5428	316	60	256	106	233
Veronica anagallis-aquatica	-118.435	35.7171	3430934	1272103720	164	257	80	323	63	2	84	171	11	11	170	159	44	7017	359	3	356	92	257
Veronica anagallis-aquatica	-7.32406	39.0621	193860	1248785329	164	240	96	649	87	5	54	259	40	41	255	107	39	5643	325	54	271	104	237
Veronica anagallis-aquatica	-117.502	33.3854	SD235471	1042751130	165	211	125	283	54	1	85	155	7	12	146	112	54	3336	267	62	205	129	204
Veronica anagallis-aquatica	-7.4396	39.0637	91293	1075162815	166	241	100	647	87	5	55	259	39	40	256	104	39	5537	323	59	264	108	238
Veronica anagallis-aquatica	-7.30671	39.7826	305100	1248886690	166	244	95	719	101	6	54	287	45	46	284	101	37	5856	325	55	270	102	243
Veronica anagallis-aquatica	-8.71099	39.0737	244120	1248831563	167	222	116	677	100	4	61	293	30	34	286	83	41	4128	282	80	202	124	218
Veronica anagallis-aquatica	-8.82659	39.074	239282	1248826858	167	219	117	671	101	3	63	294	28	32	285	80	41	3958	275	82	193	125	215
Veronica anagallis-aquatica	-8.71062	39.1639	234730	1248823288	167	221	117	675	101	4	61	292	31	34	284	82	41	4050	280	81	199	125	217
Veronica anagallis-aquatica	-7.58522	37.5335	305095	1248886663	169	234	109	519	78	2	62	229	19	24	216	99	41	4906	307	66	241	118	231
Veronica anagallis-aquatica	-8.71208	38.8034	252152	1248838744	169	226	116	660	97	3	61	288	28	31	281	86	40	4294	290	80	210	123	222
Veronica anagallis-aquatica	-122.241	40.5614	1465648	1088973498	169	261	83	1036	197	5	76	515	34	34	515	146	42	7060	369	22	347	83	261
Veronica anagallis-aquatica	-117.336	33.3183	SD238892	1046603062	170	217	128	272	52	1	85	149	6	12	139	115	53	3459	275	62	213	132	210
Veronica anagallis-aquatica	-117.336	33.3183	UCR249736	1020977599	170	217	128	272	52	1	85	149	6	12	139	115	53	3459	275	62	213	132	210
Veronica anagallis-aquatica	-8.25703	38.2607	305096	1248886711	170	234	114	564	82	3	60	243	26	27	239	100	42	4698	311	74	237	122	230
Veronica anagallis-aquatica	-118.342	34.2684	3059247	1269541696	172	235	117	439	92	1	91	251	7	15	236	142	51	4591	319	45	274	122	228
Veronica anagallis-aquatica	-4.994	36.538	79482-1	1099343695	173	235	118	651	111	1	72	317	16	22	295	90	40	4555	295	73	222	128	231
Veronica anagallis-aquatica	-118.327	34.1231	UCR252060	1042746377	176	229	132	414	91	0	94	246	5	13	233	124	53	3770	299	67	232	135	221
Veronica anagallis-aquatica	-0.382	39.383	215090-1	895229803	176	244	116	444	84	9	50	189	49	80	110	90	39	5018	296	69	227	189	241
Veronica anagallis-aquatica	10.0102	37.2454	2111302	1269957446	177	249	113	496	85	3	62	219	20	38	219	96	39	5359	312	71	241	113	244
Veronica anagallis-aquatica	-116.993	32.844	329015	891712694	178	229	135	301	58	1	84	166	5	10	151	124	53	3669	297	67	230	138	221
Veronica anagallis-aquatica	-116.994	32.8446	333474	891714185	178	229	135	301	58	1	84	166	5	10	151	124	53	3669	297	67	230	138	221
Veronica anagallis-aquatica	-116.441	33.2367	3178654	1269559884	180	265	105	293	50	1	68	143	16	38	136	168	48	6362	374	28	346	115	237
Veronica anagallis-aquatica	-118.298	34.1568	348265	1135342905	180	231	137	377	84	0	96	232	5	12	216	124	54	3681	300	71	229	140	224
Veronica anagallis-aquatica	-97.51	32.7323	1380201	1088942620	182	282	77	820	114	44	31	284	140	194	141	126	35	7920	354	1	353	225	90
Veronica anagallis-aquatica	-97.5098	32.7323	679865	910499777	182	282	77	820	114	44	31	284	140	194	141	126	35	7920	354	1	353	225	90
Veronica anagallis-aquatica	-97.5098	32.7341	3171563	1269557792	182	281	76	827	115	44	31	286	142	195	142	126	35	7924	353	0	353	224	90
Veronica anagallis-aquatica	-97.5103	32.7345	2879522	1272078873	182	281	76	827	115	44	31	286	142	195	142	126	35	7924	353	0	353	224	90
Veronica anagallis-aquatica	-97.5108	32.7375	639482	899973795	182	281	76	827	115	44	31	286	142	195	142	126	35	7924	353	0	353	224	90
Veronica anagallis-aquatica	-97.5108	32.7392	786373	1024191054	182	281	76	827	115	44	31	286	142	195	142	126	35	7924	353	0	353	224	90
Veronica anagallis-aquatica	-97.2834	32.8867	1375685	1088941104	182	281	76	862	122	45	31	297	149	193	149	123	35	7942	352	1	351	224	76
Veronica anagallis-aquatica	-97.421	32.6258	1365788	1088937821	183	281	77	832	118	44	31	290	141	194	144	126	35	7898	355	0	355	225	91
Veronica anagallis-aquatica	-97.276	32.8721	1358471	1088935205	183	283	77	859	121	45	31	296	149	193	149	124	35	7961	354	2	352	225	77
Veronica anagallis-aquatica	-97.3353	32.6693	1705132	1099965641	184	283	78	844	119	45	31	292	146	192	148	124	35	7930	355	3	352	226	92
Veronica anagallis-aquatica	-97.4701	32.7646	1129718	1052592508	184	283	79	818	113	44	31	284	140	192	141	124	35	7923	354	4	350	226	91
Veronica anagallis-aquatica	-96.9967	32.9385	2969613	1265582481	184	283	78	890	128	46	31	307	156	193	156	121	34	7947	352	4	348	226	78
Veronica anagallis-aquatica	-96.9287	32.6477	2938041	1265574472	185	283	82	907	129	48	30	312	165	192	168	120	34	7784	353	10	343	226	95
Veronica anagallis-aquatica	-97.2694	32.6545	1730006	1132403186	185	284	80	849	121	45	31	295	148	190	150	124	35	7887	356	6	350	228	94
Veronica anagallis-aquatica	-97.305	32.6825	620850	899966639	185	284	80	847	120	45	31	294	146	192	149	123	35	7904	355	5	350	227	93
Veronica anagallis-aquatica	-97.3056	32.6859	1152548	1052601641	186	285	80	842	119	45	31	292	146	190	148	124	35	7924	356	5	351	228	94
Veronica anagallis-aquatica	-97.3848	32.7072	2895804	1265561632	186	285	81	821	115	44	31	286	141	190	143	125	35	7924	357	5	352	228	94
Veronica anagallis-aquatica	-97.7638	30.456	1368853	1088938895	193	279	99	838	114	43	31	278	162	185	163	122	37	6985	350	28	322	232	115
Veronica anagallis-aquatica	-97.7625	30.457	2716971	1253309619	193	279	99	838	114	43	31	278	162	185	163	122	37	6985	350	28	322	232	115
Veronica anagallis-aquatica	-97.7622	30.4603	226460	891136231	193	279	100	837	114	43	31	278	162	185	163	123	38	6986	350	28	322	232	115
Veronica anagallis-aquatica	-97.7622	30.4604	605133	899960682	193	279	100	837	114	43	31	278	162	185	163	123	38	6986	350	28	322	232	115
Veronica anagallis-aquatica	-97.3792	30.6651	3133609	1269549634	193	281	95	866	115	44	30	284	173	182	175	128	38	7186	355	19	336	233	113
Veronica anagallis-aquatica	-97.7918	30.4045	2853263	1265548857	195	281	103	827	113	42	32	276	158	184	161	123	38	6947	352	30	322	234	118
Veronica anagallis-aquatica	-97.3267	30.1123	2799238	1262381108	199	283	107	888	119	44	32	288	170	193	176	127	39	6820	355	32	323	237	123
Veronica anagallis-aquatica	-97.6579	30.2266	2814006	1262385653	202	288	110	809	109	35	33	269	156	174	164	122	38	6929	357	39	318	241	125
Veronica arvensis	10.5875	60.9586	12481148	1241406865	39	145	-67	595	80	25	39	229	80	222	95	81	25	8177	207	-105	312	130	-18
Veronica arvensis	8.14909	59.3233	430181	1229454040	41	125	-39	912	110	43	30	320	141	260	188	63	25	6473	175	-72	247	93	-14
Veronica arvensis	8.1497	59.3213	430635	1229454125	41	125	-39	912	110	43	30	320	141	260	188	63	25	6473	175	-72	247	93	-14
Veronica arvensis	10.6897	60.7955	13555294	1236815452	44	149	-61	604	80	26	37	228	83	220	98	80	25	8134	211	-98	309	135	-13
Veronica arvensis	8.05731	59.2041	425509	1229450638	45	128	-32	948	113	44	31	334	146	265	197	61	25	6319	175	-65	240	97	-9
Veronica arvensis	16.4407	60.4427	53971409	1123286359	48	152	-52	623	82	31	30	223	102	210	125	82	26	7886	213	-96	309	138	-13
Veronica arvensis	5.59087	44.7615	2081562	1265758677	48	124	-26	1178	111	73	11	326	259	266	303	80	32	5846	183	-64	247	17	122
Veronica arvensis	10.9309	59.9669	47566	1268761797	49	148	-48	800	93	41	26	266	134	247	154	70	24	7629	203	-83	286	101	-10
Veronica arvensis	13.6266	58.1783	54570457	1132452863	54	144	-32	675	74	34	25	222	110	203	139	78	28	6872	202	-72	274	133	-3
Veronica arvensis	14.1148	57.8022	53812613	1123170128	55	143	-31	639	73	32	25	213	104	193	131	81	29	6812	205	-70	275	133	-1
Veronica arvensis	9.73449	59.1772	12566026	1235880076	55	143	-27	791	91	41	26	265	137	228	158	59	23	6693	189	-59	248	108	-2
Veronica arvensis	11.1183	59.8916	14707630	1273012459	55	155	-41	792	90	41	26	263	133	238	155	68	24	7586	208	-75	283	107	-4
Veronica arvensis	14.2726	57.8551	53707274	1123073561	56	145	-30	629	73	32	25	211	103	193	129	81	29	6803	207	-68	275	134	0
Veronica arvensis	11.5068	59.4305	12731500	1236039213	56	150	-35	810	91	42	26	265	135	239	164	63	23	7183	198	-68	266	108	-3
Veronica arvensis	11.6229	59.3828	14774403	1273020283	56	150	-34	809	91	42	26	264	135	238	164	64	24	7161	198	-67	265	108	-3
Veronica arvensis	17.6364	59.8358	53931516	1123248883	57	155	-37	559	71	27	31	200	87	189	115	70	24	7502	209	-75	284	143	-6
Veronica arvensis	14.8529	57.7638	54070502	1123363347	57	147	-28	627	72	35	23	207	107	191	136	79	28	6822	208	-65	273	136	1
Veronica arvensis	13.6905	58.2104	54570476	1132452486	57	148	-29	648	72	32	26	215	105	196	131	79	28	6898	206	-68	274	137	1
Veronica arvensis	13.4987	58.0951	54570707	1132452940	57	146	-29	696	76	35	25	225	114	206	145	77	28	6834	203	-68	271	135	0
Veronica arvensis	9.89557	59.7386	13486483	1236745161	57	154	-37	719	88	34	29	247	115	223	133	69	24	7421	208	-70	278	111	1
Veronica arvensis	11.6378	59.3844	14774646	1273020411	57	151	-34	801	90	42	26	262	134	237	162	64	24	7172	199	-66	265	109	-2
Veronica arvensis	9.02501	59.3832	423949	1229449661	58	148	-29	770	93	37	30	269	121	226	151	67	25	6920	200	-63	263	110	2
Veronica arvensis	11.2961	59.4126	12742312	1236047631	58	151	-32	810	92	42	26	266	137	237	163	61	23	7130	198	-64	262	109	-1
Veronica arvensis	11.504	59.3306	12742673	1236048304	58	151	-31	808	92	42	26	265	135	236	164	62	23	7068	198	-63	261	110	-1
Veronica arvensis	10.1835	59.753	387029	1265129407	58	154	-35	730	88	35	28	248	119	225	137	67	24	7345	206	-68	274	110	1
Veronica arvensis	16.8257	59.644	53712843	1123072480	59	158	-34	565	72	27	30	202	89	192	112	75	25	7447	216	-73	289	145	-1
Veronica arvensis	16.8229	59.6447	53712860	1123073066	59	158	-34	565	72	27	30	202	89	192	112	75	25	7454	216	-73	289	145	-2
Veronica arvensis	16.8247	59.6441	53712846	1123074450	59	158	-34	565	72	27	30	202	89	192	112	75	25	7454	216	-73	289	145	-2
Veronica arvensis	17.699	59.8488	53725930	1123088665	59	157	-35	549	70	27	32	197	85	186	112	70	24	7491	211	-72	283	145	-4
Veronica arvensis	15.4145	57.7238	53721203	1123096795	59	149	-25	602	70	33	23	198	104	186	132	75	27	6808	209	-60	269	139	2
Veronica arvensis	11.5053	59.3987	12738825	1236045204	59	153	-31	801	91	42	26	263	134	236	162	63	23	7161	200	-64	264	111	0
Veronica arvensis	10.2738	59.7881	386809	1265130270	59	156	-35	727	88	35	28	248	119	225	135	67	24	7422	208	-68	276	113	1
Veronica arvensis	-72.6622	44.14	3080859	1265903140	59	180	-75	979	106	57	16	289	188	289	199	122	29	9851	262	-147	409	180	-62
Veronica arvensis	16.6933	59.5841	54085228	1123374402	60	158	-33	563	72	27	31	203	88	193	110	76	26	7445	217	-73	290	146	-1
Veronica arvensis	16.6854	59.5836	54085972	1123375050	60	159	-33	562	72	27	31	203	87	193	109	76	26	7452	218	-72	290	146	0
Veronica arvensis	16.6348	59.5568	54167422	1123458640	60	159	-33	565	72	27	30	203	89	193	110	76	26	7441	218	-72	290	146	0
Veronica arvensis	16.6859	59.5848	54167427	1123466297	60	159	-33	562	72	27	31	203	87	193	109	76	26	7452	218	-72	290	146	0
Veronica arvensis	16.6376	59.6155	54167428	1123468290	60	158	-33	562	72	27	31	203	87	193	109	77	26	7423	218	-73	291	146	-1
Veronica arvensis	14.2647	57.225	54602280	1132478085	60	148	-24	695	78	38	22	222	120	205	157	77	29	6678	205	-59	264	137	5
Veronica arvensis	15.3334	58.2092	56086276	1213773350	60	152	-25	581	69	29	26	198	96	184	123	78	28	6898	214	-63	277	140	3
Veronica arvensis	11.4195	59.3461	12738677	1236045062	60	154	-29	801	92	42	26	264	134	234	162	61	23	7110	200	-61	261	112	1
Veronica arvensis	11.4101	59.3491	12738636	1236045176	60	154	-29	801	92	42	26	264	134	234	162	61	23	7103	200	-61	261	112	2
Veronica arvensis	11.484	59.3636	12741322	1236047128	60	153	-30	801	91	42	26	263	134	235	162	62	23	7122	201	-62	263	112	1
Veronica arvensis	9.05878	59.4088	14561447	1273002767	60	150	-28	754	91	36	30	264	118	222	146	68	25	6973	203	-63	266	113	4
Veronica arvensis	11.5341	58.9783	14650993	1273007505	60	151	-25	823	94	44	25	268	138	234	176	59	23	6867	195	-57	252	69	2
Veronica arvensis	11.5335	58.9777	14651007	1273007509	60	151	-25	823	94	44	25	268	138	234	176	59	23	6867	195	-57	252	69	2
Veronica arvensis	16.6706	59.5477	17315729	1065483864	61	159	-32	562	71	27	31	202	88	192	110	76	26	7436	219	-72	291	147	0
Veronica arvensis	15.1926	58.5847	53732213	1123084845	61	155	-25	590	70	29	26	201	97	184	125	80	28	7008	218	-65	283	142	3
Veronica arvensis	16.6484	59.5711	54167425	1123458393	61	160	-32	560	71	27	31	202	87	192	108	76	26	7452	219	-72	291	147	0
Veronica arvensis	16.6256	59.5629	54167419	1123461292	61	160	-32	560	71	27	31	202	87	192	108	76	26	7441	219	-71	290	147	1
Veronica arvensis	16.6696	59.5453	54167426	1123462747	61	159	-32	562	71	27	31	202	88	192	110	76	26	7436	219	-72	291	147	0
Veronica arvensis	16.7067	59.5759	54167429	1123462884	61	159	-32	563	72	27	31	203	88	193	110	76	26	7432	218	-72	290	146	0
Veronica arvensis	16.619	59.5706	54167424	1123462978	61	160	-32	559	71	27	31	202	87	192	107	76	26	7445	219	-71	290	147	1
Veronica arvensis	16.7061	59.5765	54167430	1123465329	61	159	-32	563	72	27	31	203	88	193	110	76	26	7432	218	-72	290	146	0
Veronica arvensis	16.7024	59.5775	54167433	1123465758	61	159	-32	563	72	27	31	203	88	193	110	76	26	7432	218	-72	290	146	0
Veronica arvensis	16.7003	59.5787	54167431	1123465770	61	159	-32	563	72	27	31	203	88	193	110	76	26	7432	218	-72	290	146	0
Veronica arvensis	14.8091	58.4637	54284414	1123567877	61	153	-26	600	70	29	26	203	98	185	127	81	28	6988	216	-65	281	142	3
Veronica arvensis	11.4031	59.3226	12737355	1236044163	61	154	-27	801	92	42	26	264	134	234	162	61	23	7065	200	-60	260	113	2
Veronica arvensis	10.253	59.7075	386724	1265130131	61	157	-31	727	87	35	28	248	120	222	137	65	23	7312	208	-64	272	114	3
Veronica arvensis	10.7715	59.6678	14342174	1272989915	61	157	-31	766	89	38	27	258	130	230	147	63	23	7287	206	-64	270	113	2
Veronica arvensis	16.6664	59.5473	53723030	1123092457	62	160	-31	559	71	27	31	200	87	191	109	76	26	7435	219	-70	289	147	1
Veronica arvensis	16.8655	59.5553	53746417	1123110562	62	160	-31	559	71	27	30	199	88	190	111	75	26	7410	218	-69	287	147	1
Veronica arvensis	15.7664	57.5511	53897838	1123222185	62	152	-20	584	67	33	22	188	104	178	130	72	27	6758	210	-54	264	143	5
Veronica arvensis	16.1524	58.8285	53910395	1123229358	62	157	-25	590	69	30	26	198	98	188	125	75	26	7087	217	-63	280	144	3
Veronica arvensis	15.9118	58.1787	55929769	1212439355	62	154	-23	570	67	29	25	190	96	179	122	74	27	6910	214	-59	273	143	4
Veronica arvensis	9.90292	59.7609	386669	1265131782	62	159	-32	701	86	33	30	243	111	217	129	69	24	7428	213	-65	278	116	6
Veronica arvensis	10.8484	59.5725	14600349	1273004380	62	157	-27	771	88	39	26	259	132	227	150	61	23	7190	204	-60	264	115	3
Veronica arvensis	15.4586	58.3876	17241907	1064415943	63	156	-23	561	68	27	27	193	92	179	117	78	27	6970	218	-61	279	144	5
Veronica arvensis	16.1527	58.7369	53698080	1123064651	63	157	-24	584	69	29	26	196	97	186	124	75	26	7062	217	-62	279	145	4
Veronica arvensis	15.6988	58.1679	53936406	1123248549	63	154	-22	566	67	29	25	191	95	179	120	76	27	6897	215	-59	274	144	5
Veronica arvensis	15.8273	58.5349	53604555	1090386457	64	157	-22	566	67	28	26	192	93	180	119	76	27	6997	219	-60	279	146	6
Veronica arvensis	15.6688	58.117	54115683	1123404010	64	155	-21	565	67	29	25	190	95	178	120	76	27	6880	215	-57	272	144	6
Veronica arvensis	15.9285	58.2592	55940748	1212438272	64	156	-21	564	67	28	25	190	94	178	120	74	27	6913	216	-57	273	145	6
Veronica arvensis	10.754	59.6896	12679312	1235991892	64	160	-28	752	88	37	27	255	127	226	143	64	23	7285	209	-61	270	115	5
Veronica arvensis	11.513	58.884	14649888	1273007278	64	153	-20	810	93	43	25	265	135	229	174	59	23	6770	196	-51	247	73	6
Veronica arvensis	11.5133	58.8842	14649941	1273007310	64	153	-20	810	93	43	25	265	135	229	174	59	23	6770	196	-51	247	73	6
Veronica arvensis	11.2477	59.2591	14786810	1273022566	64	156	-23	791	93	41	26	263	133	228	160	58	22	6973	200	-55	255	115	5
Veronica arvensis	15.7976	58.1116	53729294	1123088094	65	157	-19	557	66	28	25	187	93	176	119	75	27	6905	216	-55	271	146	7
Veronica arvensis	12.2174	58.5271	53783691	1123137351	65	155	-21	752	84	39	25	247	125	209	163	67	26	6835	203	-53	256	74	8
Veronica arvensis	16.0271	58.3809	53788882	1123152299	65	158	-20	562	66	28	26	188	93	177	120	74	27	6931	218	-56	274	147	7
Veronica arvensis	11.265	59.2731	14786828	1273022591	65	157	-22	785	92	41	26	261	132	226	158	59	23	6992	201	-54	255	117	6
Veronica arvensis	15.6842	58.4444	53898046	1123221625	66	158	-20	554	67	27	27	190	90	177	115	77	27	6961	220	-58	278	147	7
Veronica arvensis	15.7108	58.4748	53898048	1123221980	66	159	-20	554	67	27	27	190	90	177	115	77	27	6979	220	-58	278	147	7
Veronica arvensis	15.711	58.4745	53898047	1123222049	66	159	-20	554	67	27	27	190	90	177	115	77	27	6979	220	-58	278	147	7
Veronica arvensis	10.1071	59.19	12620841	1235934374	66	153	-16	747	89	38	26	251	134	210	148	53	21	6670	195	-46	241	118	8
Veronica arvensis	11.2311	59.2092	14475406	1272997807	66	157	-19	781	92	41	26	260	131	224	158	57	22	6925	201	-51	252	118	7
Veronica arvensis	11.2771	59.1076	14648980	1273007104	66	156	-19	792	94	41	26	263	132	226	162	57	22	6870	199	-50	249	118	7
Veronica arvensis	16.2688	58.5676	53696844	1123063989	67	161	-18	559	65	28	26	185	93	176	120	73	26	7014	220	-55	275	150	8
Veronica arvensis	14.196	56.6417	53693112	1123064174	67	152	-12	699	77	39	21	218	123	202	164	70	28	6470	205	-45	250	144	13
Veronica arvensis	14.1923	56.6416	53693160	1123064492	67	152	-13	699	77	39	21	218	123	202	164	70	28	6465	204	-45	249	143	13
Veronica arvensis	16.3807	58.5169	53798674	1123152995	67	160	-18	558	65	28	26	185	93	175	120	72	26	6977	219	-54	273	150	9
Veronica arvensis	11.2078	59.2986	14707325	1273012337	67	158	-20	772	91	40	26	258	130	222	155	58	22	6985	202	-52	254	119	8
Veronica arvensis	16.9984	58.7528	53680735	1090401121	68	162	-18	559	66	27	26	182	94	174	128	69	25	7034	218	-52	270	151	9
Veronica arvensis	12.3066	58.299	53541181	1123111511	68	157	-17	762	85	40	25	249	128	207	171	67	26	6776	205	-49	254	76	12
Veronica arvensis	14.1807	56.5864	53848553	1123198639	68	153	-12	698	77	39	21	217	123	202	165	69	27	6464	205	-44	249	144	14
Veronica arvensis	17.0513	58.7524	54063011	1123363213	68	162	-18	559	66	27	26	182	93	174	128	68	25	7060	217	-52	269	151	8
Veronica arvensis	18.3909	59.3292	54063013	1123364156	68	165	-19	513	61	25	29	175	82	161	114	63	23	7218	217	-50	267	154	8
Veronica arvensis	17.7811	59.4349	54135037	1123414689	68	166	-23	533	68	26	30	187	84	178	111	67	24	7344	220	-55	275	154	7
Veronica arvensis	16.2085	58.6017	54618919	1132496999	68	162	-18	558	65	28	26	187	92	176	118	74	26	7026	221	-55	276	151	9
Veronica arvensis	15.7725	57.3908	54880117	1135398177	68	157	-15	563	65	32	22	181	100	171	126	71	27	6713	213	-47	260	147	12
Veronica arvensis	9.71994	59.0166	12697584	1236009011	68	153	-13	761	91	39	27	258	132	212	153	56	23	6575	197	-45	242	120	10
Veronica arvensis	10.0041	59.049	379813	1262938488	68	155	-11	746	89	38	26	250	134	207	149	52	22	6569	195	-41	236	121	11
Veronica arvensis	11.185	59.2278	14428620	1272995354	68	159	-18	772	92	40	27	259	130	221	155	57	22	6941	202	-49	251	120	9
Veronica arvensis	15.8423	57.3167	53667571	1090401546	69	157	-14	559	64	32	21	179	100	168	126	70	27	6703	213	-46	259	148	12
Veronica arvensis	12.3088	58.2979	53748694	1123110486	69	157	-17	761	85	40	25	249	128	207	170	67	26	6782	205	-49	254	76	12
Veronica arvensis	17.0954	58.6741	53900726	1123233127	69	163	-16	544	64	26	26	177	90	168	125	67	25	7002	217	-49	266	152	9
Veronica arvensis	11.9691	58.3562	53998697	1123315757	69	157	-15	754	86	40	25	247	127	206	167	64	25	6726	202	-46	248	78	13
Veronica arvensis	11.0091	59.2699	47573	1268761795	69	160	-16	758	91	39	26	255	129	216	151	55	22	6889	202	-47	249	121	10
Veronica arvensis	11.0091	59.2699	47572	1268761814	69	160	-16	758	91	39	26	255	129	216	151	55	22	6889	202	-47	249	121	10
Veronica arvensis	17.9926	59.3892	53674336	1090401332	70	169	-20	530	68	25	30	186	83	177	112	65	23	7347	222	-50	272	156	9
Veronica arvensis	14.5679	56.3403	53687555	1123050730	70	154	-8	636	72	37	20	197	115	182	151	65	26	6354	204	-37	241	146	15
Veronica arvensis	11.0003	59.2835	47570	1268761793	70	161	-16	751	90	38	27	254	128	215	148	56	22	6915	202	-46	248	122	11
Veronica arvensis	11.1001	59.0239	14529513	1272999960	70	159	-12	758	92	39	27	255	127	213	154	53	21	6727	199	-42	241	122	11
Veronica arvensis	10.4201	59.2805	14533538	1273000329	70	159	-13	734	88	37	26	247	134	206	144	51	21	6768	199	-42	241	122	11
Veronica arvensis	18.1197	59.3376	53612714	1090389454	71	169	-17	520	65	25	30	181	82	170	111	64	23	7288	223	-47	270	157	11
Veronica arvensis	16.772	58.1319	54514600	1123763007	71	161	-12	528	61	27	24	171	89	160	118	67	25	6813	216	-45	261	152	12
Veronica arvensis	5.70748	58.9323	12505815	1235820961	71	135	11	1405	177	64	33	515	219	322	345	43	23	4930	166	-14	180	81	89
Veronica arvensis	5.70522	58.9312	12512804	1235827183	71	135	11	1405	177	64	33	515	219	322	345	43	23	4930	166	-14	180	81	89
Veronica arvensis	9.8428	58.9676	12578939	1235893016	71	156	-8	744	90	38	26	252	131	205	149	54	22	6500	198	-39	237	123	14
Veronica arvensis	10.5174	59.3811	14722819	1273012917	71	162	-14	726	87	36	26	246	129	207	141	54	21	6919	204	-45	249	124	12
Veronica arvensis	11.8537	57.7892	53977543	1123296205	72	156	-10	745	85	41	24	241	126	203	171	65	26	6537	201	-42	243	124	17
Veronica arvensis	16.8012	58.1308	54515194	1123762446	72	162	-11	522	60	26	25	170	88	159	116	67	25	6809	217	-44	261	153	13
Veronica arvensis	16.8005	58.129	54515158	1123762822	72	162	-11	522	60	26	25	170	88	159	116	67	25	6809	217	-44	261	153	13
Veronica arvensis	5.67471	58.9583	12556394	1235870037	72	136	12	1372	174	62	34	505	214	316	334	43	23	4917	167	-13	180	82	91
Veronica arvensis	9.86558	58.9753	12689016	1236000688	72	158	-8	740	89	38	27	251	131	205	148	54	22	6532	199	-39	238	124	15
Veronica arvensis	9.59979	58.869	12460385	1241387230	72	156	-7	766	93	38	28	261	131	210	156	56	23	6454	199	-38	237	123	15
Veronica arvensis	9.93848	58.9701	14738820	1273015081	72	158	-7	735	89	37	27	249	130	203	146	53	22	6513	198	-37	235	125	15
Veronica arvensis	10.8884	59.0496	12482775	1235798218	73	160	-8	733	90	37	27	248	127	204	146	50	21	6625	198	-37	235	125	14
Veronica arvensis	10.4974	59.2586	12665482	1235977736	73	162	-9	725	88	37	26	244	134	202	142	50	20	6761	201	-39	240	125	14
Veronica arvensis	13.7457	56.0683	54085266	1123374270	74	155	-1	690	74	38	21	212	122	198	165	62	26	6205	201	-33	234	148	20
Veronica arvensis	8.5143	58.261	12574334	1235888489	74	149	3	1149	140	55	29	399	187	262	256	51	23	5828	188	-27	215	88	93
Veronica arvensis	16.5775	56.6791	17350465	1065772345	75	161	-6	499	59	29	23	164	88	149	111	62	25	6572	212	-35	247	155	18
Veronica arvensis	16.5904	56.6357	53730780	1123088591	75	161	-5	499	59	29	23	164	88	149	111	62	25	6568	211	-34	245	155	18
Veronica arvensis	13.7734	56.1691	54070058	1123364222	75	157	-1	691	75	38	22	213	121	199	165	63	26	6260	203	-34	237	149	20
Veronica arvensis	12.5345	56.2557	53767608	1123117935	76	159	-4	683	75	32	25	221	114	206	127	62	24	6413	196	-54	250	153	18
Veronica arvensis	16.8591	56.9159	53855988	1123198591	76	163	-4	479	55	27	24	158	82	142	105	62	25	6583	212	-34	246	156	19
Veronica arvensis	16.7925	56.9818	53859992	1123211745	76	162	-5	477	55	26	24	158	81	142	105	62	25	6577	213	-34	247	155	18
Veronica arvensis	10.4689	59.0778	14755070	1273017744	76	161	-2	718	89	37	26	240	136	193	143	45	19	6495	196	-31	227	128	102
Veronica arvensis	16.6279	56.585	17309453	1065065405	77	163	-4	496	58	28	23	163	87	148	111	62	25	6570	213	-32	245	157	20
Veronica arvensis	15.8264	56.1936	54341670	1123626843	77	162	-2	550	63	32	21	175	99	159	125	62	25	6472	211	-30	241	156	21
Veronica arvensis	16.435	56.3261	54506705	1123762581	77	162	-4	519	61	30	22	170	92	154	116	62	25	6535	211	-32	243	156	21
Veronica arvensis	16.532	56.3171	54765049	1135239409	78	163	-3	513	60	29	23	169	89	152	114	61	25	6567	212	-31	243	158	21
Veronica arvensis	3.01171	45.7842	2114657	1269957465	81	152	11	797	100	45	24	253	145	239	156	96	38	5525	219	-29	248	134	20
Veronica arvensis	10.9154	53.5485	3877008	1099021850	84	166	4	643	70	38	17	201	125	201	145	77	30	6373	223	-28	251	166	34
Veronica arvensis	-7.09778	53.7978	2.44e+16	1229578264	86	136	40	961	100	60	16	284	197	225	262	72	41	3815	183	9	174	66	55
Veronica arvensis	-6.5242	54.1187	2.44e+16	1229867686	86	138	39	963	101	62	16	282	197	229	262	69	39	3923	185	9	176	66	99
Veronica arvensis	-7.44286	54.0964	2.44e+16	1229578244	88	138	43	1084	118	64	18	332	211	242	310	70	41	3749	183	13	170	49	102
Veronica arvensis	-7.58015	54.1239	2.44e+16	1229578265	89	137	44	1167	133	68	20	369	223	250	346	70	41	3704	182	13	169	51	103
Veronica arvensis	-7.47389	54.0606	2.44e+16	1229578270	89	138	44	1086	119	64	19	335	211	241	312	70	40	3755	184	13	171	50	102
Veronica arvensis	-7.35074	54.1229	2.44e+16	1229578267	90	139	45	1031	109	61	18	310	203	236	288	71	41	3738	184	14	170	70	103
Veronica arvensis	7.017	46.9986	3054477	1265896298	90	170	8	909	109	58	19	284	184	284	207	88	33	6332	236	-28	264	170	49
Veronica arvensis	6.47624	52.5319	54ACE3DD-9CAE-4CC5-8452-8654A796B6D8/1347	1218891521	91	159	21	770	79	45	16	221	148	221	184	77	34	5451	214	-11	225	159	49
Veronica arvensis	6.13205	52.494	DD67889A-21C2-4501-9D77-95F259DA9B67/1347	1218891676	91	159	22	772	78	46	16	222	147	220	185	75	33	5418	212	-9	221	156	48
Veronica arvensis	6.13322	52.4934	702E827E-03B0-47C7-B219-9CF18BC6926D/1347	1218891796	91	159	22	772	78	46	16	222	147	220	185	75	33	5418	212	-9	221	156	48
Veronica arvensis	6.08295	52.5081	B7991E46-9ADA-4A36-9B60-381CCE650A31/1347	1218891972	91	159	22	774	78	46	17	224	146	220	185	75	33	5425	212	-9	221	157	48
Veronica arvensis	6.13048	52.5404	F6F900C8-BB15-46C6-A8B9-453ADAA2EEC5/1347	1218892308	91	159	22	776	78	46	16	224	147	221	185	75	33	5369	212	-9	221	155	48
Veronica arvensis	-9.58375	54.1232	2.44e+16	1229409382	91	134	51	1271	147	70	25	422	223	299	378	62	40	3302	174	21	153	58	99
Veronica arvensis	-6.29775	53.008	2.44e+16	1229873864	91	141	47	996	120	60	21	318	193	199	302	70	40	3784	189	17	172	54	126
Veronica arvensis	5.68144	51.968	9AAB73A3-CDB8-4E2F-BCD4-2A9CF0779CB6/1347	1216316435	93	162	23	786	75	48	14	219	156	219	193	76	34	5453	214	-7	221	162	51
Veronica arvensis	5.58593	52.0386	114E8CD8-5156-49DA-93D8-97A9B8E99F28/1347	1218894170	93	162	24	783	74	47	14	218	153	217	191	76	34	5423	214	-7	221	158	51
Veronica arvensis	-7.74371	41.4097	232562	1248821144	93	163	33	1493	213	24	52	598	116	116	598	85	36	5157	230	-1	231	33	163
Veronica arvensis	16.2639	47.9139	591129	1135103364	94	185	-2	661	82	33	30	238	111	238	112	97	32	7251	255	-45	300	185	13
Veronica arvensis	6.21183	52.1447	DA949742-1359-4778-9F89-9FCD242FD13E/1347	1218890648	94	163	23	765	77	47	15	221	149	221	184	77	34	5483	216	-8	224	163	53
Veronica arvensis	6.21252	52.1424	7671D1EC-7D23-4AF9-BB6B-3D4F641539DF/1347	1218891148	94	163	23	765	77	47	15	221	149	221	184	77	34	5483	216	-8	224	163	53
Veronica arvensis	6.21401	52.1443	5CBC0689-35E9-4078-8E41-8C34BB1AC007/1347	1218891229	94	163	23	765	77	47	15	221	149	221	184	77	34	5483	216	-8	224	163	53
Veronica arvensis	5.86234	51.8121	AD053BB7-4F22-41D5-84F9-42162DC6051E/1347	1216316317	95	164	24	775	75	49	13	220	154	220	190	77	34	5512	216	-7	223	164	53
Veronica arvensis	5.86257	51.8123	81D37CCE-4061-47F1-9F19-9B98CD898027/1347	1216316371	95	164	24	775	75	49	13	220	154	220	190	77	34	5512	216	-7	223	164	53
Veronica arvensis	5.86243	51.8126	8AC13366-57F8-4F93-9874-C4FACE88D4D6/1347	1216316412	95	164	24	775	75	49	13	220	154	220	190	77	34	5512	216	-7	223	164	53
Veronica arvensis	5.86223	51.8125	ADFBA211-8132-47BA-B3DB-1DFE4BFEA414/1347	1216316431	95	164	24	775	75	49	13	220	154	220	190	77	34	5512	216	-7	223	164	53
Veronica arvensis	5.84905	51.8294	FA6B7FA5-1865-4B59-960D-44D26CB7456C/1347	1216316460	95	164	24	775	75	49	13	220	154	220	190	76	34	5519	216	-7	223	164	53
Veronica arvensis	4.33909	52.1367	DCC33716-66C3-484B-A9FA-E866945C67B5/1347	1218892795	95	161	31	778	86	44	20	240	147	203	185	60	29	5253	206	3	203	109	48
Veronica arvensis	4.33938	52.1365	5CD9249A-6D5A-4401-8778-96E7485FD28A/1347	1218892859	95	161	31	778	86	44	20	240	147	203	185	60	29	5253	206	3	203	109	48
Veronica arvensis	5.77393	50.8537	F7DD2636-E281-478F-BA1F-190A2464883E/1347	1219955517	95	166	25	828	79	56	11	234	176	234	196	76	34	5516	218	-5	223	166	55
Veronica arvensis	5.77397	50.8541	A0CD1FE5-0C72-42B5-A49F-9B7052EF1136/1347	1219955567	95	166	25	828	79	56	11	234	176	234	196	76	34	5516	218	-5	223	166	55
Veronica arvensis	5.77369	50.8539	A06C0715-7A72-4D17-9C7D-82EB269A0866/1347	1219955641	95	166	25	828	79	56	11	234	176	234	196	76	34	5516	218	-5	223	166	55
Veronica arvensis	5.77439	50.8537	7F34413A-79FD-46D6-9873-2530B8D449AE/1347	1219955880	95	166	25	828	79	56	11	234	176	234	196	76	34	5516	218	-5	223	166	55
Veronica arvensis	5.77321	50.8526	4870418E-DEA8-4476-8EBC-F1D064B6BF77/1347	1219956098	95	166	25	828	79	56	11	234	176	234	196	76	34	5516	218	-5	223	166	55
Veronica arvensis	-9.71422	54.3191	2.44e+16	1229418744	95	137	56	1230	139	67	25	407	213	292	361	60	40	3249	175	27	148	80	103
Veronica arvensis	5.36957	50.8242	4442219	1252427826	95	165	24	840	79	56	10	231	180	231	205	77	34	5551	218	-6	224	165	55
Veronica arvensis	5.46933	50.8413	4537710	1252519182	95	165	24	836	79	56	10	232	179	232	202	77	34	5547	218	-7	225	165	55
Veronica arvensis	5.44508	51.0213	4538163	1252519647	95	165	25	823	78	54	10	227	175	227	200	76	34	5525	217	-6	223	165	54
Veronica arvensis	5.50737	51.2365	4543046	1252522865	95	165	25	790	75	50	11	215	167	215	192	75	33	5493	217	-5	222	165	54
Veronica arvensis	5.90435	51.7391	F4165CDB-4CD3-4EEF-9EE8-D71C274C20F0/1347	1216316550	96	166	25	764	75	48	13	219	152	219	186	77	34	5555	218	-6	224	166	54
Veronica arvensis	5.90632	51.738	9A676E2B-1CE0-4540-9E7F-093A9B6D389C/1347	1216316556	96	166	25	764	75	48	13	219	152	219	186	77	34	5555	218	-6	224	166	54
Veronica arvensis	-9.96378	54.0727	2.44e+16	1229417481	96	137	59	1207	134	64	25	398	207	288	352	58	40	3140	175	30	145	83	104
Veronica arvensis	-10.1187	54.115	2.44e+16	1229419504	96	137	59	1219	136	65	26	401	208	290	356	57	39	3119	173	30	143	83	103
Veronica arvensis	-6.24989	53.3841	2.44e+16	1229868681	96	145	52	779	80	51	16	230	157	184	203	69	40	3722	192	23	169	78	64
Veronica arvensis	-7.66477	52.4345	2.44e+16	1229872307	96	144	53	1028	114	63	18	311	203	216	301	70	41	3645	192	22	170	59	106
Veronica arvensis	5.11241	50.7182	4441527	1252427095	96	166	25	834	79	56	9	227	180	227	202	79	34	5554	221	-7	228	166	57
Veronica arvensis	5.36861	50.7793	4442052	1252427583	96	166	25	838	79	56	10	231	180	231	203	77	33	5565	220	-7	227	166	56
Veronica arvensis	5.42593	50.8057	4537098	1252518625	96	167	25	829	78	56	10	229	178	229	200	77	34	5567	220	-6	226	167	56
Veronica arvensis	5.49262	51.2186	4542330	1252522181	96	165	26	789	75	50	11	215	167	215	191	75	33	5505	217	-5	222	165	54
Veronica arvensis	5.50715	51.2275	4542866	1252522725	96	165	26	789	75	50	11	215	167	215	191	75	33	5505	217	-5	222	165	54
Veronica arvensis	5.50693	51.2185	4543219	1252523122	96	165	26	789	75	50	11	215	167	215	191	76	34	5499	217	-5	222	165	54
Veronica arvensis	5.49284	51.2276	4543370	1252523200	96	165	26	789	75	50	11	215	167	215	191	75	33	5507	217	-5	222	165	54
Veronica arvensis	-71.1622	42.3689	3138529	1269550964	96	208	-20	1121	113	81	9	313	254	255	291	112	30	8784	282	-82	364	6	184
Veronica arvensis	3.69546	50.7816	4411656	1123836289	97	164	27	795	77	51	11	224	170	209	196	73	33	5388	215	-3	218	68	58
Veronica arvensis	5.09881	50.7543	4417402	1123840302	97	167	26	822	78	55	9	222	177	222	199	79	34	5563	222	-7	229	153	58
Veronica arvensis	5.51411	50.9308	4418281	1123840948	97	167	26	809	77	54	10	226	172	226	193	77	34	5550	220	-5	225	167	56
Veronica arvensis	6.02421	51.6918	9B29B084-2040-4706-8E29-4A16B3B386F5/1347	1218892454	97	167	25	765	76	49	14	223	152	223	185	77	34	5594	219	-6	225	167	56
Veronica arvensis	6.02378	51.6917	3D4979CC-286B-4832-B1FF-28CC1E3D8C61/1347	1218892462	97	167	25	762	75	49	13	221	152	221	185	77	34	5576	219	-6	225	167	57
Veronica arvensis	6.02422	51.6919	67826899-50EF-421A-8E3B-1A9E1926BB6E/1347	1218892577	97	167	25	765	76	49	14	223	152	223	185	77	34	5594	219	-6	225	167	56
Veronica arvensis	-10.0662	53.9811	2.44e+16	1229408235	97	138	60	1207	134	64	26	397	206	289	352	58	40	3132	175	31	144	83	105
Veronica arvensis	-8.33636	41.9551	234564	1248823109	97	157	44	1635	227	33	48	641	144	151	639	79	38	4462	217	10	207	51	156
Veronica arvensis	5.45743	50.9403	4436818	1252422823	97	167	27	803	76	53	10	222	171	222	193	77	34	5510	220	-4	224	167	57
Veronica arvensis	5.45513	50.8414	4537622	1252519103	97	167	27	820	78	55	10	228	175	228	197	77	34	5517	220	-5	225	167	57
Veronica arvensis	5.9416	48.6432	2098055	1265758667	97	173	19	700	75	43	17	210	138	210	168	87	34	6019	235	-15	250	173	57
Veronica arvensis	-87.9266	41.6897	3294094	1269582828	97	220	-40	937	103	36	29	304	140	304	140	109	27	1004	292	-104	396	220	-40
Veronica arvensis	3.61068	50.7631	4412024	1123836296	98	164	28	781	76	50	11	220	165	207	190	73	33	5362	215	-2	217	68	59
Veronica arvensis	3.68128	50.7815	4411883	1123836378	98	165	28	785	76	50	11	221	167	207	193	73	33	5383	216	-2	218	68	59
Veronica arvensis	5.14162	50.772	4416158	1123839487	98	168	27	813	77	54	10	221	175	221	196	79	34	5561	222	-6	228	168	58
Veronica arvensis	5.18634	50.8975	4441484	1252427017	98	167	27	810	77	53	10	221	173	221	196	78	34	5536	221	-5	226	167	58
Veronica arvensis	5.32773	50.8605	4442478	1252428029	98	169	27	804	77	53	10	223	171	223	192	78	34	5571	222	-4	226	169	58
Veronica arvensis	5.19864	50.7896	4536297	1252517875	98	168	27	816	78	55	10	224	175	224	196	79	34	5564	222	-6	228	168	58
Veronica arvensis	5.13243	51.0777	4547301	1252526784	98	168	27	802	76	52	11	216	171	216	195	77	34	5548	221	-4	225	168	58
Veronica arvensis	5.11802	51.0688	4547404	1252526923	98	168	27	799	76	51	11	216	170	216	194	77	34	5543	220	-5	225	168	58
Veronica arvensis	-123.336	48.8668	3029045	1265597174	98	159	41	989	161	24	59	464	87	87	411	84	39	4645	220	8	212	47	159
Veronica arvensis	-123.34	48.8677	3041562	1265600007	98	159	41	989	161	24	59	464	87	87	411	84	39	4645	220	8	212	47	159
Veronica arvensis	-123.346	48.8676	3069648	1265899875	98	159	41	997	162	24	59	469	87	87	416	84	39	4633	220	7	213	46	159
Veronica arvensis	1.46285	52.5018	288704113	794924247	99	159	40	617	65	40	15	181	126	166	151	64	32	4729	204	7	197	77	60
Veronica arvensis	3.82223	50.8542	4413187	1123836614	99	165	29	794	76	51	11	224	170	208	195	73	33	5394	216	-2	218	69	60
Veronica arvensis	5.18571	50.8616	4442179	1252427660	99	168	28	802	76	53	10	219	172	219	193	78	34	5545	222	-5	227	168	59
Veronica arvensis	-0.46499	48.4321	2104992	1269957452	99	162	36	781	84	52	15	239	167	167	221	85	38	4919	222	2	220	45	162
Veronica arvensis	3.89287	50.8904	4413907	1123837319	100	168	30	785	75	50	11	221	167	206	192	74	33	5452	219	-1	220	70	61
Veronica arvensis	-9.15453	53.1195	2.44e+16	1229872989	100	146	56	1088	126	61	23	352	199	237	311	67	40	3584	188	24	164	82	112
Veronica arvensis	-7.10091	52.2499	2.44e+16	1229873834	100	149	55	1001	109	59	21	312	188	198	303	67	39	3756	195	24	171	62	134
Veronica arvensis	-7.08687	52.2482	2.44e+16	1229873849	100	149	55	1008	109	59	21	314	189	200	304	67	39	3732	194	24	170	62	135
Veronica arvensis	-7.14991	52.2342	2.44e+16	1229873852	100	150	56	1002	108	59	21	311	188	199	301	67	39	3741	195	25	170	63	135
Veronica arvensis	-7.08393	52.2477	2.44e+16	1229873871	100	149	55	1008	109	59	21	314	189	200	304	67	39	3732	194	24	170	62	135
Veronica arvensis	-124.023	46.4346	3165585	1269556505	100	145	59	2130	331	40	59	955	161	179	902	88	49	3376	196	18	178	63	141
Veronica arvensis	7.57535	48.4746	1657807	1076812525	101	183	18	628	78	34	28	213	107	213	109	86	32	6417	247	-15	262	167	31
Veronica arvensis	3.38927	51.184	4413987	1123837362	101	165	35	739	77	45	16	221	145	196	177	61	30	5182	209	8	201	76	60
Veronica arvensis	3.36008	51.2107	4414060	1123837476	101	165	35	737	77	45	17	222	144	201	177	60	29	5182	209	8	201	76	60
Veronica arvensis	3.44683	51.1665	4414263	1123837663	101	165	35	743	76	45	16	220	146	198	178	62	30	5189	209	7	202	75	60
Veronica arvensis	3.40357	51.1841	4414394	1123837811	101	165	35	739	76	45	16	220	145	202	177	61	30	5163	209	8	201	76	60
Veronica arvensis	3.53341	51.1222	4414855	1123838186	101	166	33	747	75	46	14	219	150	198	180	64	31	5277	212	6	206	75	59
Veronica arvensis	2.89876	50.8643	4415000	1123838315	101	164	35	677	74	42	16	204	132	185	155	67	32	5096	212	7	205	112	63
Veronica arvensis	2.8996	50.8373	4415204	1123838516	101	164	35	679	74	42	16	204	132	179	155	68	33	5109	213	7	206	112	63
Veronica arvensis	3.38052	50.9232	4415539	1123838865	101	166	33	728	74	45	14	211	146	195	173	68	32	5260	215	4	211	74	62
Veronica arvensis	3.24113	50.8051	4415788	1123839120	101	167	33	706	72	44	14	203	142	190	165	71	33	5284	218	4	214	72	62
Veronica arvensis	4.46212	51.2599	4419270	1123841922	101	169	30	780	77	49	12	216	166	200	189	74	33	5498	220	-1	221	71	60
Veronica arvensis	3.623	50.8801	4419488	1123842139	101	168	32	750	74	47	12	214	156	199	181	71	33	5346	217	3	214	72	62
Veronica arvensis	-7.07382	52.2494	2.44e+16	1229873847	101	149	57	991	107	59	21	308	187	198	298	67	39	3703	195	26	169	64	135
Veronica arvensis	3.35851	51.2826	4431103	1252417827	101	165	36	730	77	44	18	221	141	201	174	59	29	5130	207	9	198	77	60
Veronica arvensis	3.37129	51.3546	4436174	1252422360	101	165	36	727	77	44	18	221	139	201	173	57	29	5127	206	10	196	78	59
Veronica arvensis	4.49058	51.188	4436309	1252422456	101	170	31	780	76	49	12	215	167	199	190	75	33	5496	222	-2	224	70	62
Veronica arvensis	4.50486	51.179	4436460	1252422583	101	169	30	783	76	49	12	215	169	199	190	76	33	5473	222	-2	224	70	62
Veronica arvensis	4.57499	50.8732	4534359	1252515892	101	170	28	795	75	52	11	212	177	200	194	81	34	5602	226	-6	232	68	62
Veronica arvensis	4.1627	50.9362	4542646	1252522494	101	169	29	796	74	52	11	221	173	206	194	77	34	5529	222	-4	226	69	63
Veronica arvensis	2.98862	51.189	4544303	1252524024	101	163	37	672	77	40	21	212	124	191	155	59	30	4985	203	8	195	115	62
Veronica arvensis	3.04479	51.2256	4544430	1252524089	101	163	36	687	77	42	20	215	127	194	160	59	30	5012	203	8	195	115	61
Veronica arvensis	2.8888	51.1788	4544569	1252524322	101	162	37	655	76	39	22	209	120	187	149	59	30	4956	202	8	194	115	63
Veronica arvensis	2.88765	51.2148	4544899	1252524544	101	162	37	650	76	37	23	209	117	187	148	59	30	4955	201	7	194	115	62
Veronica arvensis	3.04633	51.1717	4545159	1252524817	101	163	36	694	77	43	20	215	130	194	163	60	30	5026	204	7	197	76	62
Veronica arvensis	2.94599	51.1795	4545394	1252525136	101	163	37	663	76	39	22	211	121	190	152	59	30	4980	202	8	194	115	62
Veronica arvensis	3.96174	51.1424	4410400	1075246745	102	169	33	761	75	48	13	218	158	199	183	69	32	5413	218	3	215	74	61
Veronica arvensis	-72.5625	41.3169	1569678	1092905948	102	210	-10	1198	115	90	8	320	281	281	295	102	29	8533	278	-66	344	63	210
Veronica arvensis	7.78211	48.5808	1674001	1096946072	102	184	18	656	80	38	26	219	116	217	121	87	32	6460	249	-16	265	168	31
Veronica arvensis	3.74956	50.9797	4411225	1123835832	102	168	32	760	74	48	12	217	159	200	184	70	32	5366	217	3	214	73	62
Veronica arvensis	3.62041	51.0418	4411494	1123836011	102	168	34	745	74	46	14	216	151	198	179	66	31	5302	215	5	210	75	61
Veronica arvensis	3.66373	51.0062	4412918	1123836327	102	168	33	748	74	47	13	215	154	198	180	68	32	5343	216	4	212	75	62
Veronica arvensis	3.74693	51.1774	4413621	1123837056	102	167	34	754	75	46	14	219	153	200	181	64	30	5312	214	6	208	75	60
Veronica arvensis	3.74705	51.1684	4413797	1123837222	102	168	34	750	74	46	14	218	151	199	180	65	31	5300	214	6	208	76	61
Veronica arvensis	3.77838	50.9528	4414583	1123837962	102	168	32	762	74	48	12	217	159	201	184	71	32	5392	218	2	216	73	62
Veronica arvensis	3.57626	51.1225	4414726	1123838046	102	167	34	745	75	46	14	218	150	198	178	64	31	5273	213	7	206	75	61
Veronica arvensis	3.79139	51.0518	4416501	1123839824	102	169	33	753	73	47	13	216	156	199	182	69	32	5377	217	4	213	74	62
Veronica arvensis	4.24825	50.8644	4416571	1123839871	102	171	29	789	73	52	11	217	172	205	191	80	34	5597	226	-5	231	70	64
Veronica arvensis	3.57931	50.9427	4419947	1123842436	102	168	33	741	74	46	13	213	152	197	178	69	32	5320	216	4	212	73	63
Veronica arvensis	3.72046	51.0245	4432203	1252418965	102	168	33	753	74	47	13	217	155	199	182	69	32	5349	216	4	212	74	62
Veronica arvensis	3.73435	51.0515	4540285	1252520720	102	168	33	754	74	47	13	217	155	200	182	68	32	5347	216	4	212	75	62
Veronica arvensis	4.14852	50.9271	4541096	1252521486	102	170	31	787	73	51	11	218	170	205	191	77	34	5503	223	-3	226	71	64
Veronica arvensis	3.63608	50.9521	4541575	1252521702	102	168	33	747	73	47	13	214	154	198	180	69	32	5334	217	4	213	74	63
Veronica arvensis	3.62214	50.934	4547031	1252526594	102	168	33	745	73	47	12	213	154	198	179	69	32	5334	217	4	213	74	63
Veronica arvensis	3.62199	50.943	4547948	1252527444	102	168	33	746	73	47	13	214	154	198	179	69	32	5353	217	4	213	73	63
Veronica arvensis	3.63622	50.9431	4548651	1252528352	102	168	33	747	73	47	13	214	154	198	180	69	32	5334	217	4	213	74	63
Veronica arvensis	-74.4729	40.6133	3160165	1269555163	102	212	-13	1255	126	80	12	353	273	342	273	117	32	8675	287	-75	362	205	-13
Veronica arvensis	-72.5606	41.3237	3202297	1269565649	102	210	-10	1198	115	90	8	320	281	281	295	102	29	8533	278	-66	344	63	210
Veronica arvensis	2.17325	48.7995	1697786	1132399166	103	173	32	669	61	47	8	178	148	166	165	80	34	5496	233	2	231	109	66
Veronica arvensis	2.17025	48.798	1697844	1132399169	103	173	32	669	61	47	8	178	148	166	165	80	34	5496	233	2	231	109	66
Veronica arvensis	-9.75411	51.8018	2.44e+16	1229869814	103	145	65	1401	167	75	28	478	237	298	456	63	42	3193	185	35	150	72	110
Veronica arvensis	3.07927	45.7465	2128508	1272277600	103	177	29	645	90	32	33	218	101	204	108	103	39	5762	247	-13	260	159	41
Veronica arvensis	3.07733	45.7457	2128362	1272277604	103	177	29	645	90	32	33	218	101	204	108	103	39	5762	247	-13	260	159	41
Veronica arvensis	3.07968	45.7464	2133062	1272277607	103	177	29	645	90	32	33	218	101	204	108	103	39	5762	247	-13	260	159	41
Veronica arvensis	3.07756	45.7462	2128342	1272277610	103	177	29	645	90	32	33	218	101	204	108	103	39	5762	247	-13	260	159	41
Veronica arvensis	3.09249	45.7525	1656897	1076812522	104	178	30	635	89	31	34	215	98	202	105	103	39	5759	248	-13	261	160	42
Veronica arvensis	3.09244	45.752	1656879	1076812523	104	178	30	635	89	31	34	215	98	202	105	103	39	5759	248	-13	261	160	42
Veronica arvensis	3.09354	45.7519	1663214	1076812527	104	178	30	635	89	31	34	215	98	202	105	103	39	5759	248	-13	261	160	42
Veronica arvensis	3.09336	45.7526	1656934	1076812529	104	178	30	635	89	31	34	215	98	202	105	103	39	5759	248	-13	261	160	42
Veronica arvensis	3.09496	45.7518	1663316	1076812530	104	178	30	635	89	31	34	215	98	202	105	103	39	5759	248	-13	261	160	42
Veronica arvensis	3.09517	45.7525	1666563	1096946048	104	178	30	635	89	31	34	215	98	202	105	103	39	5759	248	-13	261	160	42
Veronica arvensis	3.09622	45.7524	1666692	1096946055	104	178	30	635	89	31	34	215	98	202	105	103	39	5759	248	-13	261	160	42
Veronica arvensis	3.09351	45.7526	1666204	1096946057	104	178	30	635	89	31	34	215	98	202	105	103	39	5759	248	-13	261	160	42
Veronica arvensis	3.09616	45.7521	1666628	1096946059	104	178	30	635	89	31	34	215	98	202	105	103	39	5759	248	-13	261	160	42
Veronica arvensis	2.29141	51.0162	1668786	1096946060	104	168	42	662	80	40	19	212	132	168	155	62	31	4936	211	15	196	118	64
Veronica arvensis	3.09625	45.7525	1666727	1096946064	104	178	30	635	89	31	34	215	98	202	105	103	39	5759	248	-13	261	160	42
Veronica arvensis	3.09506	45.7526	1674484	1096946075	104	178	30	635	89	31	34	215	98	202	105	103	39	5759	248	-13	261	160	42
Veronica arvensis	3.09517	45.7526	1677539	1096946077	104	178	30	635	89	31	34	215	98	202	105	103	39	5759	248	-13	261	160	42
Veronica arvensis	3.09501	45.7534	1677585	1096946084	104	178	30	635	89	31	34	215	98	202	105	103	39	5759	248	-13	261	160	42
Veronica arvensis	3.09453	45.7502	1681743	1096946086	104	178	30	635	89	31	34	215	98	202	105	103	39	5759	248	-13	261	160	42
Veronica arvensis	3.09602	45.7511	1689284	1132399178	104	178	30	635	89	31	34	215	98	202	105	103	39	5759	248	-13	261	160	42
Veronica arvensis	-3.24594	48.2444	1660030	1096946047	105	161	50	952	118	47	29	335	156	179	320	64	35	4307	202	23	179	60	156
Veronica arvensis	5.72996	45.1079	2035725	1143572057	105	186	19	891	87	53	12	253	203	203	207	103	35	6456	259	-29	288	112	186
Veronica arvensis	-9.26273	51.4926	2.44e+16	1229867271	105	147	67	1309	154	69	27	438	224	285	424	61	40	3231	187	38	149	74	112
Veronica arvensis	2.17724	48.8091	1698837	1132399160	106	176	34	658	60	46	8	175	145	164	162	81	34	5542	236	4	232	111	69
Veronica arvensis	-74.5028	40.6554	3084287	1265904037	106	217	-10	1219	124	76	12	346	262	335	262	121	32	8732	294	-73	367	210	-10
Veronica arvensis	-2.71484	48.1782	1664848	1096946049	107	163	52	853	102	47	25	289	154	173	274	68	36	4353	208	23	185	61	161
Veronica arvensis	-74.4325	40.694	3061644	1265897989	107	217	-10	1236	123	78	11	346	267	335	267	120	32	8743	294	-73	367	210	-10
Veronica arvensis	2.16573	48.8006	1693163	1132399157	108	178	36	641	59	45	8	172	141	159	156	82	35	5530	239	6	233	113	71
Veronica arvensis	2.16393	48.8042	1699704	1132399158	108	178	36	641	59	45	8	172	141	159	156	82	35	5530	239	6	233	113	71
Veronica arvensis	2.16236	48.8064	1699736	1132399159	108	178	36	641	59	45	8	172	141	159	156	82	35	5530	239	6	233	113	71
Veronica arvensis	2.17983	48.7988	1697908	1132399162	108	179	36	646	59	45	8	173	142	161	158	81	34	5584	239	6	233	113	70
Veronica arvensis	2.17517	48.7969	1698529	1132399163	108	179	36	646	59	45	8	173	142	161	158	81	34	5584	239	6	233	113	70
Veronica arvensis	2.17972	48.8009	1692234	1132399164	108	178	36	644	59	45	8	173	141	161	156	82	35	5541	239	6	233	113	71
Veronica arvensis	2.16812	48.8073	1698881	1132399165	108	178	36	648	59	45	8	174	142	161	159	81	34	5526	238	6	232	112	70
Veronica arvensis	2.18264	48.7972	1698272	1132399167	108	179	36	646	59	45	8	173	142	161	158	81	34	5584	239	6	233	113	70
Veronica arvensis	2.17932	48.7987	1698041	1132399168	108	179	36	646	59	45	8	173	142	161	158	81	34	5584	239	6	233	113	70
Veronica arvensis	2.17574	48.7981	1698157	1132399170	108	179	36	646	59	45	8	173	142	161	158	81	34	5584	239	6	233	113	70
Veronica arvensis	2.17933	48.7989	1698012	1132399171	108	179	36	646	59	45	8	173	142	161	158	81	34	5584	239	6	233	113	70
Veronica arvensis	2.16543	48.806	1699237	1132399179	108	178	36	641	59	45	8	172	141	159	156	82	35	5530	239	6	233	113	71
Veronica arvensis	-74.6158	40.5884	3097700	1265906828	108	218	-9	1184	122	73	13	340	254	330	254	122	32	8750	297	-73	370	211	-9
Veronica arvensis	1.73221	48.9967	2123407	1272277602	108	176	39	603	59	41	10	168	129	147	150	84	36	5355	237	7	230	114	72
Veronica arvensis	-0.59388	46.8797	1664983	1096946050	109	176	42	775	87	47	18	247	155	155	225	86	37	5219	236	8	228	51	176
Veronica arvensis	5.08949	44.5202	2088668	1265758689	109	189	28	863	95	43	18	264	178	178	203	99	35	6246	262	-14	276	115	189
Veronica arvensis	5.66958	45.0558	2105356	1269957450	109	189	23	876	85	51	13	251	198	198	203	103	35	6439	263	-25	288	115	189
Veronica arvensis	5.9253	45.5667	1675949	1096946078	110	192	22	870	88	58	11	242	198	212	198	101	34	6570	266	-24	290	116	22
Veronica arvensis	5.68535	45.1614	2035655	1143572059	110	191	24	869	84	52	12	248	198	198	200	101	35	6429	263	-23	286	116	191
Veronica arvensis	-74.4578	40.6104	3056856	1265896657	110	221	-5	1202	123	76	12	342	261	329	261	119	32	8703	298	-67	365	213	-5
Veronica arvensis	5.73402	45.2017	1657353	1076812528	112	192	24	857	84	52	13	245	195	197	195	102	35	6468	265	-24	289	117	24
Veronica arvensis	0.95665	47.1367	1669925	1096946070	112	182	41	701	68	50	9	196	156	156	187	91	37	5500	248	5	243	51	182
Veronica arvensis	0.95429	47.1384	1670146	1096946083	112	182	41	701	68	50	9	196	156	156	187	91	37	5500	248	5	243	51	182
Veronica arvensis	-74.4379	40.4765	1484963	1098896531	112	221	-2	1184	123	76	12	340	260	327	260	116	32	8615	296	-63	359	214	-2
Veronica arvensis	2.27413	48.8182	1701059	1132399153	112	185	39	636	58	44	8	171	140	159	154	83	34	5662	246	8	238	116	76
Veronica arvensis	2.26565	48.8237	1696622	1132399154	112	185	39	635	58	44	8	171	139	159	154	83	34	5656	246	8	238	116	75
Veronica arvensis	2.27771	48.8212	1696633	1132399155	112	185	39	637	59	44	8	171	140	159	154	83	34	5687	246	8	238	115	74
Veronica arvensis	2.27082	48.8244	1696900	1132399156	112	185	39	636	58	44	8	171	140	159	154	83	34	5662	246	8	238	116	76
Veronica arvensis	2.26505	48.8221	1694967	1132399172	112	185	39	635	58	44	8	171	139	159	154	83	34	5656	246	8	238	116	75
Veronica arvensis	2.27191	48.8183	1701217	1132399177	112	185	39	636	58	44	8	171	140	159	154	83	34	5662	246	8	238	116	76
Veronica arvensis	5.72055	45.1862	2034802	1143572058	112	192	25	856	84	51	13	245	195	196	195	101	35	6445	265	-22	287	117	25
Veronica arvensis	5.71282	45.1893	2034842	1143572060	112	193	25	855	83	51	13	244	195	196	195	101	35	6473	265	-22	287	118	25
Veronica arvensis	5.71222	45.1892	2034864	1143572061	112	193	25	855	83	51	13	244	195	196	195	101	35	6473	265	-22	287	118	25
Veronica arvensis	-122.648	45.3276	2744027	1265537710	112	181	48	1256	203	20	58	574	102	102	527	110	42	5256	266	7	259	52	181
Veronica arvensis	5.70946	45.1873	2113999	1269957462	112	193	25	855	83	51	13	244	195	196	195	101	35	6473	265	-22	287	118	25
Veronica arvensis	5.73479	45.1887	2113980	1269957467	112	192	25	854	84	51	13	245	195	196	195	102	35	6444	265	-22	287	118	25
Veronica arvensis	2.49727	48.9042	2129999	1272277614	112	185	38	643	59	44	8	171	142	162	156	87	35	5735	247	4	243	116	74
Veronica arvensis	2.35222	48.8566	1676617	1096946071	113	186	39	637	58	44	8	171	140	160	154	85	35	5731	248	7	241	117	76
Veronica arvensis	2.26647	48.8312	1693729	1132399173	113	185	40	625	58	43	8	168	137	156	151	84	35	5642	247	9	238	118	76
Veronica arvensis	2.36302	48.8739	2100730	1265758670	113	186	39	638	58	44	8	171	141	160	154	85	35	5736	248	7	241	117	75
Veronica arvensis	5.93156	43.8135	2080152	1265758676	113	188	39	766	87	30	22	242	137	137	197	93	35	5804	254	-5	259	80	188
Veronica arvensis	-74.3979	40.525	3068882	1265899587	113	222	-2	1194	123	77	12	341	262	328	262	116	32	8651	297	-63	360	215	-2
Veronica arvensis	-1.69293	47.6775	1659850	1096946053	114	175	53	744	81	46	19	238	148	148	219	83	38	4810	234	21	213	61	175
Veronica arvensis	2.38222	48.8362	1673551	1096946069	114	187	39	636	59	44	8	170	140	160	153	85	35	5760	248	7	241	118	76
Veronica arvensis	-0.55894	47.492	1684308	1096946076	114	181	48	653	70	43	15	197	135	135	181	91	39	5191	244	13	231	57	181
Veronica arvensis	2.38225	48.8364	1673540	1096946082	114	187	39	636	59	44	8	170	140	160	153	85	35	5760	248	7	241	118	76
Veronica arvensis	2.26947	48.8259	1694249	1132399161	114	185	40	625	58	43	8	168	137	156	151	84	35	5649	247	9	238	118	76
Veronica arvensis	2.24964	48.8225	1702390	1132399174	114	185	40	624	57	43	8	168	137	156	151	84	35	5645	247	9	238	118	76
Veronica arvensis	2.27379	48.8277	1701799	1132399175	114	185	40	625	58	43	8	168	137	156	151	84	35	5649	247	9	238	118	76
Veronica arvensis	2.24752	48.8227	1694232	1132399176	114	185	40	624	57	43	8	168	137	156	151	84	35	5645	247	9	238	118	76
Veronica arvensis	-74.7215	40.2898	2941202	1265575397	114	224	0	1148	125	74	14	338	249	329	249	114	32	8660	298	-58	356	217	0
Veronica arvensis	-0.624	47.318	2095313	1265758675	114	181	47	680	74	44	16	208	139	139	191	90	38	5209	243	12	231	56	181
Veronica arvensis	2.36382	48.8433	2097389	1265758685	114	187	40	634	58	44	8	170	140	159	153	85	35	5719	249	8	241	117	76
Veronica arvensis	-1.62613	49.6436	2136012	1272277611	114	164	66	896	112	45	31	322	147	176	285	60	36	3902	201	37	164	77	161
Veronica arvensis	-1.62468	49.6429	2136002	1272277613	114	164	67	891	111	45	30	319	147	176	282	60	36	3873	201	38	163	78	161
Veronica arvensis	-0.53266	47.4713	1657001	1076812531	115	182	48	654	70	43	15	197	135	135	182	91	39	5205	245	13	232	57	182
Veronica arvensis	-0.56641	47.4823	1671618	1096946052	115	182	48	652	70	43	15	197	135	135	181	91	39	5211	246	14	232	57	182
Veronica arvensis	-1.20256	47.1542	1660079	1096946063	115	179	50	753	85	45	20	242	143	143	222	84	38	5018	238	18	220	60	179
Veronica arvensis	-0.56723	47.4816	1671583	1096946067	115	182	48	653	70	43	15	197	135	135	181	91	39	5209	246	14	232	57	182
Veronica arvensis	-0.56385	47.491	1684239	1096946074	115	182	48	653	70	43	15	197	135	135	181	91	39	5210	246	13	233	57	182
Veronica arvensis	-0.31804	47.6396	1667615	1096946081	115	182	48	668	71	43	15	202	139	139	188	92	39	5218	247	12	235	57	182
Veronica arvensis	-0.55638	47.467	2104453	1265758687	115	182	48	650	70	43	15	196	135	135	180	91	39	5205	245	13	232	57	182
Veronica arvensis	-0.58445	47.4816	2105768	1269957455	115	182	49	650	70	43	15	195	135	135	179	91	39	5201	245	14	231	57	182
Veronica arvensis	-0.44094	47.5226	2120317	1269957458	115	182	49	660	70	43	15	198	137	137	184	91	39	5184	245	13	232	57	182
Veronica arvensis	-0.44036	47.5219	2120371	1269957461	115	182	49	660	70	43	15	198	137	137	184	91	39	5184	245	13	232	57	182
Veronica arvensis	-0.4772	47.4691	2119899	1269957463	115	182	48	659	70	43	15	198	137	137	183	91	38	5235	246	12	234	56	182
Veronica arvensis	-0.53232	47.3993	2120420	1269957466	115	183	48	657	71	43	16	199	135	135	183	91	39	5242	246	13	233	57	183
Veronica arvensis	-0.4724	47.4693	2123275	1269957470	115	182	48	659	70	43	15	198	137	137	183	91	38	5230	246	12	234	56	182
Veronica arvensis	-0.47374	47.4697	2120721	1269957472	115	182	48	659	70	43	15	198	137	137	183	91	38	5230	246	12	234	56	182
Veronica arvensis	-0.03491	47.1926	1667557	1096946051	116	185	47	679	72	45	14	203	141	141	189	91	38	5373	249	12	237	56	185
Veronica arvensis	-0.05448	47.1952	1667394	1096946068	116	185	48	676	72	44	14	203	140	140	188	92	38	5362	250	12	238	57	185
Veronica arvensis	4.87496	45.7797	2097624	1265758668	116	199	32	768	81	49	18	228	150	206	150	95	34	6422	269	-6	275	164	32
Veronica arvensis	4.91416	45.7592	2097421	1265758671	116	198	32	776	82	50	18	229	153	207	153	95	34	6428	267	-7	274	164	32
Veronica arvensis	4.86874	45.7791	2095492	1265758678	116	199	32	768	81	49	18	228	150	206	150	95	34	6422	269	-6	275	164	32
Veronica arvensis	4.86466	45.7792	2097596	1265758680	116	198	32	767	81	49	19	228	149	206	149	95	34	6413	269	-6	275	164	32
Veronica arvensis	4.87619	45.7748	2096444	1265758682	116	199	32	768	81	49	18	227	150	206	150	95	34	6433	269	-6	275	164	32
Veronica arvensis	0.34491	46.577	2100718	1265758683	116	185	46	719	76	46	14	213	150	150	198	93	38	5407	251	9	242	55	185
Veronica arvensis	4.86393	45.7794	2097610	1265758684	116	198	32	767	81	49	19	228	149	206	149	95	34	6413	269	-6	275	164	32
Veronica arvensis	4.86664	45.7791	2095517	1265758686	116	198	32	767	81	49	19	228	149	206	149	95	34	6413	269	-6	275	164	32
Veronica arvensis	4.87751	45.7736	2096480	1265758691	116	199	32	768	81	49	18	227	150	206	150	95	34	6433	269	-6	275	164	32
Veronica arvensis	4.8832	45.7805	2129566	1272277601	116	199	32	768	81	49	18	227	150	206	150	95	34	6422	269	-6	275	164	32
Veronica arvensis	-0.5511	47.4128	1641975	1076812515	117	184	50	649	70	42	15	196	134	134	180	91	39	5215	247	15	232	59	184
Veronica arvensis	-1.54803	47.1902	1675024	1096946073	117	179	54	781	88	45	22	255	141	141	236	82	38	4877	237	23	214	63	179
Veronica arvensis	-6.65127	41.8429	231888	1248820496	118	194	46	693	92	14	45	267	67	67	267	110	39	5752	280	1	279	53	194
Veronica arvensis	-73.9554	40.8607	3061248	1265897905	118	230	3	1151	107	78	9	308	256	299	256	94	27	8787	294	-49	343	104	3
Veronica arvensis	-8.23782	40.0628	291306	1248872951	120	185	63	1325	199	14	56	543	83	83	543	84	37	4784	251	28	223	63	185
Veronica arvensis	0.2368	45.6524	2070846	1265758688	121	190	52	870	95	51	17	269	179	179	251	99	40	5375	258	12	246	61	190
Veronica arvensis	2.01606	44.5797	2108176	1269957454	121	194	47	775	80	48	13	212	176	185	196	106	40	5679	267	3	264	146	84
Veronica arvensis	-7.02343	41.4896	235136	1248823697	124	199	53	851	120	12	50	337	67	67	337	106	39	5701	282	11	271	53	199
Veronica arvensis	-90.7828	38.5706	100832953	1258161877	124	239	-3	982	109	49	20	296	175	269	175	130	32	9274	317	-79	396	218	-3
Veronica arvensis	-1.33276	46.3336	2111831	1269957460	125	187	62	778	97	43	25	262	147	147	229	74	35	4922	237	30	207	72	187
Veronica arvensis	2.10093	44.6467	2108298	1269957456	126	198	51	744	77	46	13	202	167	178	186	107	40	5710	272	7	265	151	88
Veronica arvensis	1.62587	43.1052	2109398	1269957457	126	200	52	751	80	45	14	222	169	178	177	94	36	5785	266	10	256	147	64
Veronica arvensis	-82.4451	35.6082	1180336	1065591469	127	218	32	1168	116	82	12	324	254	324	260	136	40	7215	291	-43	334	218	47
Veronica arvensis	-1.10713	45.48	1676601	1096946080	128	190	65	906	109	48	24	301	172	194	268	83	38	4928	245	29	216	73	190
Veronica arvensis	-7.49825	41.677	231674	1248820273	128	199	60	1035	143	15	50	408	79	79	408	103	39	5451	278	17	261	60	199
Veronica arvensis	1.63038	44.9096	2103310	1265758673	128	200	55	790	78	49	12	214	178	187	206	107	40	5634	272	10	262	64	92
Veronica arvensis	8.87044	44.9571	2974847	1265894479	130	216	40	981	130	45	27	325	180	180	212	88	30	6834	281	-5	286	136	216
Veronica arvensis	5.42841	43.36	2064731	1265758672	132	208	59	641	85	16	33	225	86	86	179	91	35	5795	273	15	258	99	208
Veronica arvensis	5.4416	43.359	2124773	1269957464	132	208	59	642	85	16	33	226	86	86	180	91	35	5795	273	15	258	99	208
Veronica arvensis	-0.91585	43.5451	2135152	1272277605	132	195	67	1107	134	54	22	355	211	211	335	98	41	4999	256	21	235	76	195
Veronica arvensis	-77.0409	38.8907	3251638	1269573796	133	242	21	1019	104	70	12	292	223	292	223	116	32	8569	312	-41	353	242	21
Veronica arvensis	4.64599	44.3681	2110238	1269957459	133	214	53	790	102	32	26	264	144	144	189	101	35	6285	290	9	281	138	214
Veronica arvensis	3.73208	43.6438	1665230	1096946054	134	209	60	738	98	27	28	236	122	122	198	100	37	5788	280	11	269	141	209
Veronica arvensis	5.43072	43.351	2120637	1269957468	134	211	61	629	85	15	34	223	83	83	176	91	35	5861	276	16	260	101	211
Veronica arvensis	-8.33542	42.0451	234621	1248823186	136	193	79	1335	204	24	49	524	113	113	511	89	40	4463	259	41	218	87	193
Veronica arvensis	5.42481	43.3457	2127547	1272277608	136	212	62	619	84	15	35	220	81	81	173	91	35	5866	278	18	260	102	212
Veronica arvensis	-7.26049	41.5835	229933	1248818594	138	212	68	853	119	12	50	335	64	64	335	107	39	5650	293	23	270	68	212
Veronica arvensis	-6.66432	41.4829	230539	1248819186	138	215	64	606	79	10	46	233	51	51	228	110	39	5891	299	19	280	71	215
Veronica arvensis	4.9761	43.5273	1655597	1076812514	139	217	63	604	85	17	34	220	87	87	160	98	36	5976	287	16	271	147	217
Veronica arvensis	4.64245	43.6757	1656850	1076812517	140	219	65	672	99	21	33	242	100	100	174	100	36	5999	292	17	275	147	219
Veronica arvensis	5.23368	43.4897	1656849	1076812519	140	218	63	589	82	15	34	211	80	80	161	98	35	6030	288	15	273	148	218
Veronica arvensis	5.39941	43.229	2064355	1265758669	140	216	69	608	85	13	37	222	74	74	173	90	35	5770	281	24	257	108	216
Veronica arvensis	5.40099	43.23	2064333	1265758681	140	215	68	608	85	13	37	222	74	74	173	90	35	5742	279	24	255	107	215
Veronica arvensis	-77.5203	37.5508	3166530	1269556773	140	241	34	1082	109	76	11	309	247	307	247	129	36	8022	314	-36	350	234	34
Veronica arvensis	-7.14573	41.4016	230084	1248818745	141	215	69	808	114	11	51	318	59	59	318	108	39	5705	297	25	272	69	215
Veronica arvensis	-1.75934	43.3701	2132086	1272277603	141	197	88	1334	159	66	23	437	248	270	402	80	40	4281	248	51	197	118	194
Veronica arvensis	-8.58003	41.5959	230300	1248818994	144	194	95	1258	170	16	52	500	85	106	500	84	43	3911	250	56	194	95	193
Veronica arvensis	-8.70044	41.5062	305745	1248887284	144	192	98	1242	171	15	52	495	82	104	495	81	44	3695	243	60	183	98	190
Veronica arvensis	6.59859	43.459	1648743	1076812521	145	212	81	805	111	13	40	301	93	119	249	92	38	5206	271	31	240	119	212
Veronica arvensis	2.67673	42.4844	1655887	1135148633	146	219	76	680	88	32	23	208	135	135	153	82	33	5633	277	33	244	154	219
Veronica arvensis	-76.7281	37.1429	2772714	1262372203	146	244	43	1119	127	74	16	340	233	340	260	113	34	7794	306	-20	326	244	103
Veronica arvensis	-8.34549	41.0544	228906	1248817613	147	201	92	1120	153	13	52	453	74	91	433	95	44	4206	263	48	215	101	199
Veronica arvensis	-8.57708	42.0463	232900	1248821515	149	199	100	1288	187	21	50	514	99	119	500	75	40	3873	250	67	183	107	198
Veronica arvensis	-79.1122	35.8122	3062539	1265898282	149	245	49	1158	117	81	12	333	250	333	278	132	39	7562	316	-21	337	245	103
Veronica arvensis	-7.74717	41.2296	231815	1248820416	150	217	84	1004	145	10	54	399	64	74	399	107	41	5218	297	39	258	84	217
Veronica arvensis	-7.27244	41.1334	242846	1248830326	156	229	84	775	111	8	52	304	51	51	304	108	40	5612	310	40	270	92	229
Veronica arvensis	-89.8715	35.217	2937398	1265574268	160	263	50	1296	137	73	20	399	243	265	347	113	33	8249	328	-13	341	160	218
Veronica arvensis	-7.6656	39.3368	233313	1248821907	162	235	98	759	108	6	55	309	45	46	309	97	38	5370	313	60	253	98	232
Veronica arvensis	-87.4493	33.1917	2778693	1262374491	170	262	73	1427	161	83	19	436	268	329	410	131	39	7347	331	0	331	89	224
Veronica arvensis	-96.9056	33.6626	2956443	1265579422	174	276	67	959	134	46	32	330	158	221	158	124	35	8096	349	-5	354	216	67
Veronica arvensis	-98.2024	32.22	1235836	1065612378	175	269	75	800	120	40	33	283	136	190	145	132	38	7531	345	0	345	218	86
Veronica arvensis	-7.79841	33.5278	1638416	1076812518	176	226	129	395	76	0	78	200	6	8	187	96	47	3767	277	74	203	139	221
Veronica arvensis	-118.396	34.1725	3007268	1265591522	176	228	132	371	83	0	95	217	5	11	209	125	53	3736	297	65	232	135	220
Veronica arvensis	-97.152	32.9451	2859667	1265550685	181	281	75	887	126	46	31	304	154	194	154	123	35	7945	350	0	350	223	75
Veronica arvensis	-96.5539	32.6522	2776374	1262373744	182	281	77	957	132	48	29	316	187	191	188	126	35	7891	354	1	353	224	91
Veronica arvensis	-98.0971	32.7854	1235790	1065612380	183	283	79	764	107	33	33	265	119	192	119	139	38	7914	361	-1	362	227	79
Veronica arvensis	-97.2757	32.7453	2670640	1249292719	185	285	80	847	120	45	31	294	147	190	148	123	35	7945	355	5	350	227	93
Veronica arvensis	-97.2219	32.7403	2723758	1253311912	185	284	80	861	122	46	31	297	150	191	152	122	35	7890	354	6	348	227	93
Veronica arvensis	-97.2766	32.7464	2730000	1253313394	185	285	80	847	120	45	31	294	147	190	148	123	35	7945	355	5	350	227	93
Veronica arvensis	-97.2569	32.6861	1338858	1088928557	186	285	81	852	121	45	31	295	148	190	151	123	35	7904	356	6	350	228	94
Veronica arvensis	-97.0963	32.5879	1337276	1088927930	188	286	84	875	126	46	31	303	155	187	159	123	35	7820	357	9	348	229	97
Veronica arvensis	-96.9968	32.614	2732223	1253314126	188	287	84	883	127	47	31	305	159	188	163	122	35	7875	357	10	347	229	97
Veronica arvensis	-97.7586	30.418	1377964	1088941823	193	278	100	839	114	43	31	279	162	186	163	122	38	6927	349	29	320	231	116
Veronica arvensis	-97.7649	30.4548	2557276	1227771175	193	279	99	838	114	43	31	278	162	185	163	122	37	6985	350	28	322	232	115
Veronica arvensis	-97.2733	30.7073	2770621	1262371630	195	282	97	869	117	45	30	284	176	180	178	128	38	7175	357	21	336	234	115
Veronica arvensis	-84.6844	30.3883	282732	1264817729	196	268	116	1490	193	79	26	508	264	508	343	129	44	5988	329	42	287	268	159
Veronica arvensis	-97.0255	30.3836	2927266	1265571370	196	280	101	907	122	44	31	293	182	190	184	124	38	6934	352	26	326	234	118
Veronica arvensis	-83.5958	30.1097	283465	1264818187	200	269	124	1441	205	60	36	557	226	557	316	135	47	5707	332	47	285	269	167
Veronica arvensis	-95.3026	30.0287	2789306	1262378202	201	279	115	1221	136	80	18	361	248	315	268	114	39	6385	340	49	291	264	162
Veronica arvensis	-81.6347	30.6625	280093	1264816451	201	271	125	1289	171	55	37	502	205	471	239	114	41	5740	330	55	275	269	137
Veronica arvensis	-95.388	30.0454	2714359	1265537324	201	279	115	1200	135	79	18	351	245	305	264	115	39	6359	341	48	293	264	162
Veronica arvensis	-98.6359	29.5141	1254399	1088903209	203	284	116	727	97	38	32	237	126	181	128	125	40	6579	352	43	309	242	125
Veronica beccabunga	10.4547	61.1554	12989369	1236275511	17	122	-88	635	87	27	39	244	87	243	103	82	26	8082	185	-128	313	107	-40
Veronica beccabunga	6.55667	44.2775	2080685	1265758696	26	99	-40	1296	125	76	12	368	274	274	339	65	29	5578	150	-74	224	0	99
Veronica beccabunga	14.412	62.9842	55009702	1135686292	29	133	-72	550	84	25	39	213	82	213	95	75	24	7915	188	-117	305	133	-62
Veronica beccabunga	10.4281	61.1495	14732040	1273013949	34	140	-73	593	80	24	40	230	78	224	95	82	26	8219	203	-112	315	126	-23
Veronica beccabunga	17.3698	62.2748	54445013	1123722930	36	145	-73	667	77	39	24	220	121	193	147	86	26	8393	206	-123	329	133	-25
Veronica beccabunga	19.8648	49.2451	1840533	1211972056	39	125	-52	1144	173	55	40	459	173	459	183	84	30	6909	182	-97	279	125	-44
Veronica beccabunga	10.3026	63.0345	13209970	1236482562	40	124	-41	792	95	43	25	258	136	221	184	73	28	6436	176	-78	254	87	31
Veronica beccabunga	9.91583	59.7041	448222	1248769388	44	140	-49	772	94	38	27	259	127	241	146	68	24	7350	193	-82	275	98	-13
Veronica beccabunga	6.02154	45.273	2080238	1265758703	44	120	-34	1316	129	85	11	363	286	299	354	85	32	6035	184	-75	259	-21	119
Veronica beccabunga	6.74383	46.3076	1702698	1265758695	47	125	-32	1428	145	101	11	408	324	341	408	82	31	6115	185	-72	257	-32	122
Veronica beccabunga	10.9372	59.963	47575	1268761789	47	147	-50	808	94	42	26	267	136	249	157	70	24	7655	202	-85	287	100	-12
Veronica beccabunga	10.1901	59.7249	13200922	1236473575	49	144	-43	770	93	38	27	258	129	239	146	66	24	7287	196	-76	272	102	-9
Veronica beccabunga	10.941	59.9551	47577	1268761809	49	149	-48	805	93	41	26	266	135	247	156	69	24	7625	203	-83	286	100	-10
Veronica beccabunga	10.9328	59.9612	47576	1268761798	50	150	-47	797	93	41	26	265	133	246	154	70	24	7654	204	-82	286	102	-9
Veronica beccabunga	14.1583	59.7125	54818367	1135276738	52	150	-42	671	81	32	28	229	108	217	133	82	27	7438	211	-85	296	137	-7
Veronica beccabunga	25.0424	58.1488	1731752490	1228009230	52	159	-53	657	75	29	29	218	102	192	132	66	21	8320	210	-92	302	63	-17
Veronica beccabunga	10.6989	59.9551	13401055	1236657899	53	153	-43	768	93	38	28	260	125	242	145	71	24	7573	208	-77	285	105	-5
Veronica beccabunga	16.5219	60.0344	53962104	1123274184	54	154	-43	604	78	30	30	216	97	204	120	80	26	7659	215	-85	300	141	-7
Veronica beccabunga	14.7853	59.4333	54108502	1123393003	54	151	-36	671	78	32	27	226	110	209	140	83	28	7285	216	-79	295	138	-5
Veronica beccabunga	17.3523	59.9494	54238545	1123526388	54	153	-41	575	74	28	31	206	91	194	117	73	25	7566	209	-80	289	141	-8
Veronica beccabunga	13.7503	58.2514	54436532	1123723078	55	146	-31	649	72	33	25	215	106	197	132	79	28	6905	205	-70	275	135	-1
Veronica beccabunga	17.6205	59.8359	55140007	1142004464	55	154	-38	561	71	28	31	200	88	190	115	70	24	7503	207	-76	283	141	-7
Veronica beccabunga	9.9117	59.7288	447424	1248675504	55	152	-38	726	89	35	29	249	117	225	135	69	24	7380	205	-72	277	109	-2
Veronica beccabunga	13.7271	58.2429	53849486	1123198882	56	146	-31	649	72	33	25	215	106	197	132	79	28	6916	205	-71	276	135	-1
Veronica beccabunga	17.5741	59.8572	54114263	1123404409	56	154	-38	559	71	27	31	200	87	189	115	71	24	7515	209	-76	285	142	-6
Veronica beccabunga	17.5742	59.8571	54123710	1123404543	56	154	-38	559	71	27	31	200	87	189	115	71	24	7515	209	-76	285	142	-6
Veronica beccabunga	12.2792	58.7882	54405999	1123694757	56	147	-30	775	84	40	25	249	129	223	164	68	26	6913	197	-64	261	64	-1
Veronica beccabunga	14.3037	57.7145	54715109	1135027021	56	145	-29	641	74	33	25	213	106	194	134	81	29	6777	206	-67	273	134	0
Veronica beccabunga	19.0382	59.7234	16785054	1037108489	57	154	-29	501	60	24	31	171	79	149	111	65	23	7202	206	-65	271	144	-2
Veronica beccabunga	17.674	59.8708	53974834	1123285864	57	156	-37	556	70	27	31	198	87	187	115	70	24	7504	209	-74	283	143	-6
Veronica beccabunga	14.8512	57.769	54070479	1123363380	57	147	-27	622	72	34	24	206	106	190	134	79	29	6793	208	-64	272	136	2
Veronica beccabunga	17.5974	59.8358	54220101	1123509865	57	155	-37	555	70	27	30	198	87	187	114	70	24	7492	209	-75	284	143	-6
Veronica beccabunga	17.4985	59.8476	54348282	1123638826	57	155	-37	557	71	27	31	199	87	188	114	71	24	7512	210	-75	285	143	-5
Veronica beccabunga	10.4731	59.7797	12008326	1239345640	57	154	-36	751	90	37	28	255	124	231	142	66	24	7393	206	-69	275	110	-1
Veronica beccabunga	17.5972	59.8313	17161083	1062140122	58	156	-36	549	70	27	32	197	85	187	112	70	24	7492	210	-74	284	144	-5
Veronica beccabunga	18.2324	60.047	54082649	1123374721	58	158	-35	547	68	27	31	193	86	177	116	68	24	7526	211	-70	281	146	-4
Veronica beccabunga	13.3912	58.6113	54547955	1132437744	58	150	-30	629	73	30	27	210	101	194	121	77	28	6998	206	-69	275	139	1
Veronica beccabunga	13.6004	58.2976	54916747	1135547747	58	149	-29	636	72	31	26	212	102	194	126	78	28	6946	207	-67	274	138	2
Veronica beccabunga	10.4728	59.8781	425558	1229450725	58	157	-37	738	90	36	28	252	121	231	137	69	24	7497	210	-70	280	110	0
Veronica beccabunga	15.3283	59.0758	53941066	1123257302	59	155	-28	627	73	31	26	213	103	196	132	81	27	7136	220	-70	290	142	1
Veronica beccabunga	17.2473	59.7049	54003325	1123315399	59	158	-34	562	71	27	31	200	88	190	115	72	25	7480	213	-73	286	145	-3
Veronica beccabunga	15.193	57.8723	54204130	1123494246	59	149	-26	604	70	33	24	200	103	186	131	78	28	6847	210	-62	272	139	2
Veronica beccabunga	15.0012	58.2742	54672844	1134999317	59	151	-26	595	70	30	26	202	98	185	126	80	28	6920	214	-65	279	140	2
Veronica beccabunga	15.3077	58.065	54871953	1135389629	59	151	-25	589	69	31	25	198	99	184	126	78	28	6873	212	-63	275	139	2
Veronica beccabunga	14.2003	57.7636	55132051	1141993124	59	147	-27	627	72	32	25	210	103	190	129	81	29	6783	209	-65	274	137	3
Veronica beccabunga	15.1516	58.3224	55138254	1142004694	59	152	-26	591	70	29	26	201	97	185	126	79	28	6956	215	-65	280	141	2
Veronica beccabunga	15.2253	58.1071	15894252	931704860	60	151	-26	590	69	30	25	199	98	185	126	78	28	6887	212	-63	275	140	3
Veronica beccabunga	15.0941	58.3039	15909461	931768274	60	152	-25	592	70	30	26	201	98	185	126	79	28	6917	214	-64	278	140	3
Veronica beccabunga	18.6912	59.7427	53786338	1123140897	60	159	-28	516	62	25	30	178	81	160	113	65	23	7290	211	-62	273	147	0
Veronica beccabunga	14.9306	59.2386	53811955	1123169928	60	156	-28	635	73	31	27	216	103	196	131	82	27	7183	221	-72	293	143	1
Veronica beccabunga	15.204	59.2437	53981433	1123295922	60	156	-28	637	74	32	27	217	104	198	132	82	27	7212	222	-72	294	143	1
Veronica beccabunga	16.6844	59.5834	54086416	1123374791	60	159	-33	562	72	27	31	203	87	193	109	76	26	7452	218	-72	290	146	0
Veronica beccabunga	16.8423	59.5731	54167121	1123457334	60	158	-33	565	72	27	30	202	89	192	112	74	25	7425	216	-72	288	145	-1
Veronica beccabunga	16.8445	59.5711	54167124	1123460576	60	158	-33	565	72	27	30	202	89	192	112	74	25	7425	216	-72	288	145	-1
Veronica beccabunga	16.8365	59.5766	54167122	1123465421	60	158	-33	565	72	27	30	202	89	192	112	75	26	7414	216	-72	288	145	-1
Veronica beccabunga	16.843	59.5723	54167126	1123466715	60	158	-33	565	72	27	30	202	89	192	112	74	25	7425	216	-72	288	145	-1
Veronica beccabunga	14.973	58.2899	54164916	1123468364	60	152	-26	596	70	30	26	202	98	185	126	80	28	6942	214	-65	279	140	2
Veronica beccabunga	16.8362	59.577	54167123	1123468456	60	158	-33	565	72	27	30	202	89	192	112	75	26	7414	216	-72	288	145	-1
Veronica beccabunga	6.36415	46.7634	1704351	1132399180	60	138	-20	1388	141	95	12	402	318	332	402	80	31	6173	199	-56	255	-20	135
Veronica beccabunga	14.2647	57.225	54602407	1132480213	60	148	-24	695	78	38	22	222	120	205	157	77	29	6678	205	-59	264	137	5
Veronica beccabunga	14.2873	58.3033	54807369	1135276735	60	152	-27	604	69	31	26	205	98	186	124	81	28	6955	213	-67	280	141	3
Veronica beccabunga	15.0234	57.392	54016766	1123328618	61	149	-23	622	72	35	22	202	108	188	138	77	28	6728	210	-57	267	139	6
Veronica beccabunga	15.4539	57.9676	54182156	1123479121	61	151	-24	584	69	31	25	195	99	183	125	76	27	6845	212	-60	272	141	4
Veronica beccabunga	15.4558	57.9684	54200366	1123492191	61	151	-24	584	69	31	25	195	99	183	125	76	27	6845	212	-60	272	141	4
Veronica beccabunga	17.7277	59.7361	54196565	1123492728	61	160	-32	547	70	27	31	195	85	185	112	69	24	7487	214	-67	281	148	-1
Veronica beccabunga	16.8416	59.5693	54871762	1135389185	61	158	-32	560	71	27	31	200	88	190	111	75	26	7404	217	-71	288	146	0
Veronica beccabunga	10.4591	59.8319	12784760	1236087438	61	158	-33	732	88	35	28	250	119	227	136	68	24	7423	211	-66	277	113	3
Veronica beccabunga	10.2523	59.6895	387362	1265132042	61	157	-30	729	87	35	28	248	121	222	137	65	24	7285	206	-63	269	114	4
Veronica beccabunga	9.62659	59.2336	14640734	1273006718	61	150	-23	762	89	39	27	260	129	220	150	61	24	6786	198	-55	253	114	5
Veronica beccabunga	9.53802	59.2785	14744432	1273016191	61	151	-24	758	89	38	28	260	125	220	149	63	24	6840	200	-57	257	114	5
Veronica beccabunga	9.98502	59.7648	14778493	1273021386	61	158	-34	710	86	34	29	244	114	219	132	69	24	7439	211	-67	278	114	4
Veronica beccabunga	15.445	58.317	7280647	931446877	62	155	-23	565	68	28	27	194	93	179	118	78	28	6947	217	-61	278	143	5
Veronica beccabunga	15.387	58.2664	7288437	931518668	62	154	-23	573	68	29	26	195	95	181	121	78	28	6937	216	-61	277	143	4
Veronica beccabunga	14.7364	47.7797	484839	1045027780	62	152	-32	1037	141	53	34	398	174	398	176	97	32	7131	219	-78	297	152	-18
Veronica beccabunga	15.4816	58.6074	54050968	1123341455	62	155	-25	580	70	28	27	199	95	185	121	78	27	7023	218	-64	282	143	3
Veronica beccabunga	16.5002	59.3432	54629728	1132507023	62	160	-28	574	71	28	29	201	91	191	115	76	26	7318	219	-68	287	147	2
Veronica beccabunga	9.67301	59.1564	12862298	1236158096	62	150	-21	770	90	39	27	261	132	220	154	59	23	6702	195	-53	248	114	4
Veronica beccabunga	17.643	59.6398	7270454	931364851	63	161	-29	542	69	26	31	193	84	183	112	69	24	7432	215	-64	279	149	1
Veronica beccabunga	16.2558	58.8838	15914088	931810538	63	157	-25	588	69	30	26	197	98	188	125	75	26	7123	218	-63	281	146	3
Veronica beccabunga	15.9443	58.0335	54044590	1123341477	63	154	-21	569	67	29	25	189	96	178	122	73	27	6862	213	-56	269	144	5
Veronica beccabunga	18.2457	59.7953	54158500	1123453385	63	162	-29	537	66	26	31	189	84	175	114	66	23	7453	215	-61	276	150	1
Veronica beccabunga	12.505	57.9503	54375668	1123660026	63	151	-20	883	95	48	23	278	154	235	214	69	27	6691	199	-55	254	71	7
Veronica beccabunga	15.2935	58.4648	54579702	1132466661	63	156	-23	574	69	28	27	197	94	181	121	79	28	6988	218	-62	280	144	5
Veronica beccabunga	15.6189	58.1249	54829503	1135293859	63	154	-22	568	67	29	26	192	95	179	121	76	27	6892	215	-58	273	143	5
Veronica beccabunga	16.0408	59.1507	55027130	1135696016	63	159	-27	596	71	30	27	203	97	192	124	78	27	7248	221	-66	287	147	4
Veronica beccabunga	16.0316	58.0994	55052645	1136892891	63	155	-21	568	67	29	25	188	96	178	122	73	27	6880	213	-56	269	145	5
Veronica beccabunga	10.4902	59.7936	425623	1229450792	63	160	-31	729	88	35	29	250	119	225	136	67	24	7425	212	-64	276	115	5
Veronica beccabunga	15.5343	58.4128	15883234	931689597	64	157	-22	557	68	27	28	193	90	179	115	78	27	6981	219	-60	279	145	6
Veronica beccabunga	15.4237	58.3811	53735247	1123084779	64	156	-22	562	68	27	28	194	92	179	117	78	28	6954	218	-60	278	145	6
Veronica beccabunga	15.6768	58.1042	53788764	1123152422	64	155	-21	565	67	29	25	190	95	178	120	76	27	6892	215	-57	272	145	6
Veronica beccabunga	15.554	58.3949	53941734	1123257856	64	156	-22	557	68	27	28	193	90	179	115	77	27	6941	218	-60	278	145	6
Veronica beccabunga	9.67188	59.1612	12863921	1236159658	64	152	-20	763	90	39	27	259	130	217	152	59	23	6750	197	-52	249	117	6
Veronica beccabunga	15.7979	58.1124	53729274	1123084781	65	157	-19	557	66	28	25	187	93	176	119	75	27	6905	216	-55	271	146	7
Veronica beccabunga	15.6349	57.9745	53779406	1123136697	65	156	-19	562	66	29	25	188	95	176	120	75	27	6842	215	-55	270	145	8
Veronica beccabunga	15.9078	57.6539	54202219	1123493027	65	155	-18	567	65	31	22	183	100	173	125	71	26	6746	212	-51	263	145	8
Veronica beccabunga	11.9922	58.5723	54666840	1134983267	65	153	-20	765	86	40	25	250	128	213	166	64	25	6783	199	-53	252	73	8
Veronica beccabunga	2.71791	45.0763	2047643	1228053762	65	134	-1	949	108	59	16	275	194	258	212	93	38	5361	202	-41	243	83	5
Veronica beccabunga	10.4511	59.5325	13112111	1236388758	65	158	-23	737	85	37	26	249	128	216	142	59	22	7088	205	-55	260	117	7
Veronica beccabunga	15.7719	58.0415	54763812	1135227420	66	157	-19	558	66	28	25	186	94	175	120	75	27	6875	216	-55	271	147	8
Veronica beccabunga	15.8222	58.0781	54808234	1135277377	66	157	-19	557	66	28	25	186	94	175	119	74	27	6880	216	-54	270	147	8
Veronica beccabunga	12.9636	56.3865	54225902	1123522122	67	150	-9	817	89	43	23	258	141	240	190	64	26	6317	193	-50	243	142	12
Veronica beccabunga	16.2623	58.5427	54842375	1135364163	67	160	-18	558	65	28	26	185	93	175	120	73	26	6986	219	-55	274	149	8
Veronica beccabunga	16.0848	58.6017	54903146	1135408681	67	160	-20	562	66	28	27	189	92	179	119	75	27	7022	220	-57	277	149	8
Veronica beccabunga	5.59922	44.784	2079930	1265758692	67	144	-12	1058	100	64	11	294	236	239	263	93	34	6047	212	-55	267	32	141
Veronica beccabunga	10.0235	47.5842	-1455960760	1038873833	68	150	-18	1088	132	59	28	389	192	389	206	92	33	6505	211	-63	274	150	-5
Veronica beccabunga	12.9574	56.3828	54226606	1123521801	68	151	-8	806	88	42	23	255	139	237	186	64	26	6312	195	-50	245	143	13
Veronica beccabunga	17.8944	59.4389	54934761	1135565231	68	166	-22	537	69	26	30	188	84	180	112	65	23	7346	221	-53	274	154	7
Veronica beccabunga	10.6551	59.454	12939475	1236229381	68	160	-18	741	87	37	26	250	130	214	144	57	22	6990	204	-50	254	120	10
Veronica beccabunga	14.5665	56.369	53693499	1123064081	69	153	-9	643	72	37	20	199	116	184	152	66	27	6370	203	-39	242	145	15
Veronica beccabunga	16.5101	58.4501	54220440	1123509768	69	162	-16	548	64	27	26	180	91	171	120	71	26	6936	220	-50	270	151	11
Veronica beccabunga	17.5777	58.9712	55001863	1135670997	69	164	-18	517	62	25	27	174	83	164	114	65	24	7098	218	-49	267	153	9
Veronica beccabunga	17.7889	59.1397	17288346	1064996750	70	166	-18	514	63	25	29	177	82	167	110	65	24	7172	220	-49	269	154	10
Veronica beccabunga	11.7487	57.7349	54085926	1123375001	70	154	-15	705	82	36	26	235	116	198	151	63	25	6629	194	-50	244	124	12
Veronica beccabunga	11.7451	57.7364	54220111	1123509927	70	154	-15	705	82	36	26	235	116	198	151	63	25	6629	194	-50	244	124	12
Veronica beccabunga	12.8766	56.4246	54716012	1135052081	70	153	-7	792	87	40	24	253	135	235	179	64	26	6341	196	-50	246	145	14
Veronica beccabunga	10.4421	59.4477	13279416	1236546346	70	161	-16	723	85	36	26	245	127	210	139	56	22	6950	205	-47	252	122	12
Veronica beccabunga	10.6547	59.4642	14344310	1272990200	70	163	-17	733	87	37	26	249	128	211	142	57	22	7037	206	-48	254	122	11
Veronica beccabunga	11.1039	59.0168	14529325	1272999787	70	159	-12	758	92	39	27	255	127	213	154	53	21	6727	199	-42	241	122	11
Veronica beccabunga	7.16829	48.3424	1342261	998901600	71	148	-7	1034	103	71	12	294	223	294	258	78	31	6066	205	-39	244	148	28
Veronica beccabunga	18.6786	57.6964	54067372	1123363735	71	157	-6	533	59	29	25	167	91	136	115	55	23	6459	202	-35	237	81	49
Veronica beccabunga	13.6819	56.1222	54378513	1123660217	71	153	-4	720	77	40	21	221	128	207	173	63	26	6231	199	-37	236	146	17
Veronica beccabunga	13.7743	56.035	54654441	1134983315	71	152	-4	705	76	40	21	215	126	202	170	61	26	6210	197	-36	233	146	16
Veronica beccabunga	5.7033	58.7985	414264	1229443393	71	135	11	1382	174	64	33	506	218	318	336	42	23	4957	166	-14	180	82	90
Veronica beccabunga	10.6854	59.3293	12682648	1235995089	71	162	-13	734	88	37	26	248	131	207	144	53	21	6879	202	-43	245	124	12
Veronica beccabunga	11.6852	57.8543	53806290	1123170022	72	156	-11	695	81	36	26	231	115	194	149	62	25	6574	197	-44	241	125	15
Veronica beccabunga	18.2721	57.6213	53905934	1123233162	72	157	-4	524	56	30	24	161	92	134	115	54	23	6377	201	-32	233	83	95
Veronica beccabunga	13.7261	55.7291	7261186	896082131	73	154	-1	673	71	37	21	203	120	192	162	59	25	6144	197	-31	228	147	19
Veronica beccabunga	7.05481	44.7983	18545153	1038873064	73	151	-6	969	100	62	14	272	206	235	209	86	32	6175	215	-50	265	98	3
Veronica beccabunga	14.0611	55.7991	17189399	1062274272	73	153	-1	637	70	36	20	195	114	183	151	58	25	6140	196	-30	226	148	18
Veronica beccabunga	10.9173	59.0722	12011060	1239348308	73	160	-9	740	91	38	27	251	127	206	148	51	21	6685	199	-38	237	125	14
Veronica beccabunga	10.9173	59.0721	12115308	1241021397	73	160	-9	740	91	38	27	251	127	206	148	51	21	6685	199	-38	237	125	14
Veronica beccabunga	16.6075	56.7787	7112396	875612972	74	160	-6	494	58	28	22	162	87	148	110	63	25	6556	211	-35	246	154	17
Veronica beccabunga	16.6028	56.7715	7139082	875735742	74	160	-7	498	59	29	22	163	88	149	111	63	25	6578	211	-36	247	154	16
Veronica beccabunga	10.4519	59.2078	12027079	1239362881	74	162	-7	723	88	37	26	242	135	199	143	49	20	6658	199	-37	236	126	15
Veronica beccabunga	16.4513	56.5653	7182428	890562929	75	161	-6	508	61	29	23	167	90	153	114	62	25	6552	210	-35	245	154	17
Veronica beccabunga	16.5324	56.6624	7254720	896016879	75	161	-6	500	59	29	23	164	88	150	111	63	25	6580	212	-35	247	155	17
Veronica beccabunga	9.86217	48.4468	464274936	923854468	75	158	-10	817	104	46	29	293	147	293	155	84	31	6553	220	-43	263	158	3
Veronica beccabunga	16.5808	56.7358	7264502	931208384	75	161	-6	497	59	29	23	163	88	149	111	63	25	6559	212	-35	247	154	17
Veronica beccabunga	16.4188	56.4888	7264591	931208526	75	161	-5	515	61	30	22	168	92	154	115	62	25	6555	211	-34	245	155	18
Veronica beccabunga	16.4186	56.4888	17302515	1065047652	75	161	-5	515	61	30	22	168	92	154	115	62	25	6555	211	-34	245	155	18
Veronica beccabunga	16.5476	56.629	17349779	1065762776	75	161	-5	500	59	29	23	164	88	150	111	62	25	6556	211	-34	245	155	18
Veronica beccabunga	16.5751	56.6097	53986417	1123296103	75	161	-5	500	59	29	23	164	88	149	111	62	25	6553	211	-34	245	155	18
Veronica beccabunga	16.5997	56.6721	53992886	1123302893	75	161	-6	498	59	29	23	164	88	149	111	62	25	6567	211	-34	245	155	17
Veronica beccabunga	16.6049	56.748	54005946	1123315879	75	161	-6	495	58	28	22	162	87	148	111	62	25	6557	212	-35	247	154	18
Veronica beccabunga	16.4514	56.5656	54033244	1123365061	75	161	-6	508	61	29	23	167	90	153	114	62	25	6552	210	-35	245	154	17
Veronica beccabunga	16.5607	56.6267	54288811	1123568444	75	161	-5	499	59	29	23	164	88	149	111	62	25	6545	211	-34	245	154	18
Veronica beccabunga	16.7373	56.8663	54622818	1132497460	75	161	-6	486	56	27	23	159	84	144	108	62	25	6586	212	-35	247	155	18
Veronica beccabunga	16.6692	56.7858	54741260	1135044655	75	161	-5	488	57	28	23	160	85	145	108	62	25	6546	212	-34	246	155	18
Veronica beccabunga	16.5904	56.6975	54740529	1135051129	75	161	-6	498	59	29	23	164	88	149	111	62	25	6567	211	-35	246	155	17
Veronica beccabunga	14.0317	55.5865	54835356	1135292810	75	155	1	621	67	35	20	189	111	178	147	56	25	6087	197	-27	224	149	20
Veronica beccabunga	17.0097	57.2901	54932149	1135556400	75	161	-5	460	51	25	24	152	78	135	100	62	25	6575	212	-35	247	155	17
Veronica beccabunga	17.0107	57.2912	55007663	1135686727	75	161	-5	460	51	25	24	152	78	135	100	62	25	6575	212	-35	247	155	17
Veronica beccabunga	17.0442	57.2706	55140237	1142004549	75	162	-5	457	51	24	25	152	77	134	100	62	25	6577	212	-35	247	155	17
Veronica beccabunga	16.6025	56.6137	7196699	893781285	76	162	-5	498	59	29	23	164	88	149	111	62	25	6570	212	-33	245	156	19
Veronica beccabunga	12.7532	56.3825	7261026	896074668	76	159	-1	725	81	35	25	236	121	218	158	63	25	6360	200	-47	247	151	20
Veronica beccabunga	15.1003	56.2507	15903377	931763656	76	160	-2	577	65	34	20	179	105	163	136	63	26	6372	209	-30	239	154	21
Veronica beccabunga	16.573	56.7942	16914011	1046580003	76	163	-5	490	58	28	23	161	86	147	109	63	25	6593	213	-34	247	156	18
Veronica beccabunga	-6.33062	53.2414	2.39e+16	1061395120	76	127	31	1136	136	70	20	360	224	231	343	70	40	3842	176	1	175	38	112
Veronica beccabunga	16.4382	56.5289	53688888	1123050137	76	162	-4	505	60	29	22	165	89	151	113	62	25	6542	211	-33	244	155	19
Veronica beccabunga	13.9588	55.9198	53729674	1123089276	76	157	1	634	70	36	21	195	113	183	150	60	26	6191	201	-29	230	151	22
Veronica beccabunga	14.9802	56.1977	53781106	1123137081	76	160	-1	581	65	34	20	179	107	163	137	62	26	6326	208	-28	236	153	21
Veronica beccabunga	13.3136	55.8262	53940583	1123249147	76	157	1	685	71	37	22	209	121	196	164	61	26	6180	201	-31	232	150	22
Veronica beccabunga	16.5012	56.7008	53982123	1123296036	76	163	-5	492	59	28	23	162	86	148	110	63	25	6600	213	-34	247	156	18
Veronica beccabunga	16.5943	56.6028	54144957	1123443192	76	163	-4	497	59	28	23	164	87	149	111	62	25	6585	212	-33	245	156	19
Veronica beccabunga	16.6034	56.6058	54144210	1123443229	76	163	-4	497	59	28	23	164	87	149	111	62	25	6582	212	-33	245	156	19
Veronica beccabunga	12.8519	56.73	54821508	1135294327	76	160	-2	793	90	38	26	260	129	238	173	66	26	6404	205	-45	250	151	21
Veronica beccabunga	7.04382	47.8764	2026040	1135521171	76	154	-4	1062	105	73	12	302	230	302	267	80	32	6195	214	-35	249	154	33
Veronica beccabunga	13.8992	55.527	55922681	1212457262	76	157	3	620	66	34	21	189	110	178	146	57	25	6118	198	-26	224	151	22
Veronica beccabunga	16.5437	56.4995	7110805	875581659	77	163	-4	507	60	29	23	166	89	151	113	62	25	6568	212	-32	244	157	20
Veronica beccabunga	16.6896	56.6114	7288151	931496027	77	164	-4	492	58	28	23	163	85	147	109	62	25	6589	213	-32	245	157	20
Veronica beccabunga	16.5436	56.4995	15921784	931864927	77	163	-4	507	60	29	23	166	89	151	113	62	25	6568	212	-32	244	157	20
Veronica beccabunga	16.6602	56.635	16995011	1051503076	77	162	-4	493	58	28	23	163	85	148	109	62	25	6551	212	-33	245	156	20
Veronica beccabunga	16.4033	56.5385	17079173	1055215755	77	163	-3	503	60	29	23	165	89	151	111	63	25	6557	213	-32	245	157	20
Veronica beccabunga	16.6063	56.4981	54146728	1123443267	77	163	-4	501	59	29	23	165	88	149	111	62	25	6563	213	-33	246	157	20
Veronica beccabunga	14.3419	56.1165	54584672	1132465660	77	159	1	601	69	34	21	188	106	174	140	61	26	6221	205	-28	233	152	23
Veronica beccabunga	-5.96477	54.934	2.35e+16	1133929441	77	130	29	1190	124	71	19	364	223	271	328	65	37	3959	173	0	173	36	91
Veronica beccabunga	16.3843	56.5277	54752090	1135227486	77	163	-3	503	60	29	23	165	89	151	111	63	25	6553	213	-32	245	157	20
Veronica beccabunga	12.6394	56.7357	54784519	1135244034	77	162	-2	760	85	36	26	247	124	226	165	65	25	6454	204	-49	253	154	21
Veronica beccabunga	16.4292	56.3554	54786430	1135251566	77	163	-4	518	61	30	22	169	92	154	116	61	25	6582	212	-32	244	157	20
Veronica beccabunga	16.3926	56.5286	55953902	1212424321	77	163	-3	503	60	29	23	165	89	151	111	63	25	6557	213	-32	245	157	20
Veronica beccabunga	16.397	56.4246	17289468	1065034756	78	164	-3	507	60	29	23	166	89	151	113	62	25	6572	213	-32	245	158	21
Veronica beccabunga	14.1118	55.9088	53802119	1123170697	78	159	4	601	68	34	21	186	106	174	141	59	25	6174	203	-25	228	154	24
Veronica beccabunga	13.3601	55.481	53866118	1123211970	78	158	3	654	67	35	21	195	118	185	157	59	25	6137	200	-27	227	152	24
Veronica beccabunga	16.417	56.2178	53962814	1123273802	78	163	-3	526	61	30	23	172	92	155	117	61	25	6560	212	-31	243	158	21
Veronica beccabunga	12.671	56.2303	54117350	1123403899	78	160	0	682	75	33	25	221	115	205	128	63	25	6352	200	-46	246	154	22
Veronica beccabunga	16.4361	56.235	54183117	1123479088	78	164	-3	523	61	30	23	171	91	155	116	61	25	6571	213	-31	244	159	21
Veronica beccabunga	16.6306	56.5466	54734629	1135049730	78	164	-3	496	58	28	23	163	87	148	111	62	25	6556	213	-32	245	157	21
Veronica beccabunga	16.6359	56.546	54734936	1135049783	78	164	-3	496	58	28	23	163	87	148	111	62	25	6556	213	-32	245	157	21
Veronica beccabunga	-5.96522	54.9251	2.35e+16	1133927813	79	132	31	1148	118	69	19	349	216	264	314	65	37	3952	174	2	172	39	94
Veronica beccabunga	-5.96431	54.943	2.35e+16	1133928310	79	132	32	1153	119	69	19	352	216	264	316	65	37	3937	174	2	172	39	94
Veronica beccabunga	-5.96567	54.9161	2.35e+16	1133929267	79	132	32	1146	118	69	19	348	216	264	313	65	37	3949	175	2	173	58	94
Veronica beccabunga	13.9689	55.4284	53768053	1123124324	80	160	6	585	63	32	21	180	103	168	136	57	25	6108	202	-22	224	155	26
Veronica beccabunga	-3.36802	56.1402	57313680	302758215	81	139	26	756	76	45	16	221	151	187	191	74	38	4412	188	-6	194	85	47
Veronica beccabunga	-6.27037	53.2496	2.39e+16	1061395098	81	132	36	1074	128	66	20	339	212	219	322	69	39	3841	180	6	174	43	117
Veronica beccabunga	7.00329	48.3817	1634407	1076812541	81	159	2	891	91	61	13	258	187	258	215	82	32	6161	221	-30	251	159	39
Veronica beccabunga	13.5816	54.0485	3875971	1084923771	81	165	-1	572	63	30	20	182	106	182	118	66	27	6475	212	-29	241	165	30
Veronica beccabunga	13.4809	55.3857	54816072	1135276626	81	162	6	616	63	33	21	186	110	176	145	59	25	6160	203	-24	227	156	27
Veronica beccabunga	10.0724	48.2795	1911500670	923860015	82	167	-5	807	104	45	30	293	142	293	149	86	31	6708	230	-40	270	167	9
Veronica beccabunga	9.63432	48.8626	-1567843400	923861086	82	163	-2	756	95	45	26	261	140	261	149	85	32	6444	223	-36	259	163	10
Veronica beccabunga	5.77219	44.9355	1647090	1076812542	82	161	-1	996	99	60	12	278	224	227	242	102	36	6280	235	-48	283	90	158
Veronica beccabunga	13.0817	54.1484	3877195	1100018738	82	163	4	556	61	28	22	180	98	180	115	65	27	6272	208	-28	236	163	29
Veronica beccabunga	12.9246	55.5386	54666426	1134980398	82	162	7	588	63	32	20	183	106	173	132	61	26	6144	204	-23	227	155	29
Veronica beccabunga	12.9251	55.5401	54711664	1135026781	82	162	7	588	63	32	20	183	106	173	132	61	26	6144	204	-23	227	155	29
Veronica beccabunga	12.9291	55.5107	54756146	1135227386	82	162	7	584	63	32	21	182	104	172	131	61	26	6143	203	-23	226	155	29
Veronica beccabunga	12.9285	55.5107	54900484	1135408535	82	162	7	584	63	32	21	182	104	172	131	61	26	6143	203	-23	226	155	29
Veronica beccabunga	10.139	53.7052	-693305121	923860285	83	162	4	739	79	43	18	226	140	226	173	78	31	6199	220	-26	246	162	36
Veronica beccabunga	13.415	53.9485	3043744	991883943	83	166	2	560	62	28	21	180	102	180	114	67	27	6404	214	-27	241	166	31
Veronica beccabunga	12.0819	53.6485	3877244	1100018740	83	164	3	589	66	31	21	194	106	194	128	67	27	6310	212	-28	240	164	30
Veronica beccabunga	-5.96386	54.952	2.35e+16	1133927335	83	135	36	1100	112	66	20	335	205	253	298	65	38	3916	177	6	171	62	98
Veronica beccabunga	7.18556	44.8982	2315016	1211980065	83	163	2	907	98	57	17	266	181	228	181	87	32	6307	228	-42	270	110	2
Veronica beccabunga	7.37393	48.3748	1618566	1051886727	84	163	4	833	91	54	18	257	169	257	182	82	32	6235	224	-28	252	163	42
Veronica beccabunga	-6.34524	53.2506	2.39e+16	1061394947	84	134	39	993	115	63	19	307	203	209	289	71	40	3820	183	9	174	46	120
Veronica beccabunga	11.7486	53.3485	3877267	1100018735	84	166	3	593	65	33	20	192	113	192	130	72	29	6391	218	-28	246	166	33
Veronica beccabunga	10.9154	53.7485	3877395	1100018739	84	164	4	658	71	39	17	202	128	202	152	74	29	6303	219	-28	247	164	33
Veronica beccabunga	-7.64132	54.1241	2.44e+16	1229578276	84	132	39	1246	144	74	20	397	238	263	374	70	41	3717	178	8	170	46	97
Veronica beccabunga	11.6267	53.6711	1084008017	923854374	85	166	5	595	64	33	19	190	112	190	131	69	28	6324	215	-27	242	166	33
Veronica beccabunga	-6.25503	53.2583	2.39e+16	1061394773	85	135	40	1009	119	63	19	315	202	209	298	69	39	3809	183	10	173	47	120
Veronica beccabunga	13.7483	54.0485	3876711	1099021846	85	170	0	555	62	29	20	176	102	176	114	67	27	6662	218	-30	248	170	33
Veronica beccabunga	8.22008	50.4315	-1427194714	923859090	87	166	7	713	69	45	12	202	146	202	171	79	31	6211	223	-24	247	166	46
Veronica beccabunga	6.45372	49.9863	54022498	1038268571	87	161	13	740	75	44	15	212	147	212	182	74	31	5781	215	-17	232	161	48
Veronica beccabunga	16.1728	47.9436	82581	1142101127	87	179	-7	696	88	35	31	254	117	254	118	95	32	7200	246	-49	295	179	7
Veronica beccabunga	-9.0752	53.9761	2.44e+16	1229414422	87	132	45	1215	137	68	23	391	221	258	352	69	42	3466	177	13	164	52	97
Veronica beccabunga	-8.70553	53.7452	2.44e+16	1229415872	87	134	43	1142	123	65	20	355	215	254	321	72	42	3610	181	11	170	68	98
Veronica beccabunga	-7.15231	54.1037	2.44e+16	1229578291	87	137	41	965	98	58	17	285	194	230	260	71	40	3822	185	11	174	68	101
Veronica beccabunga	-7.23122	53.9694	2.44e+16	1229578304	87	137	42	992	103	61	17	295	200	232	272	71	41	3802	184	11	173	47	101
Veronica beccabunga	10.5896	52.2543	1542694	1092897074	88	167	8	614	72	37	20	200	122	200	129	82	33	6205	225	-23	248	167	16
Veronica beccabunga	-9.45244	54.3045	2.44e+16	1229409714	88	130	48	1291	149	72	25	426	228	306	381	62	40	3285	171	18	153	55	96
Veronica beccabunga	-8.75292	53.8527	2.44e+16	1229414799	88	135	45	1147	125	65	21	359	213	253	324	71	42	3577	181	13	168	70	100
Veronica beccabunga	-9.37386	54.2516	2.44e+16	1229415865	88	132	48	1270	147	71	25	419	226	261	374	63	40	3370	173	18	155	54	97
Veronica beccabunga	-7.09701	53.8337	2.44e+16	1229578252	88	137	42	944	98	59	16	278	193	223	255	72	41	3777	184	11	173	68	57
Veronica beccabunga	-7.1122	53.8338	2.44e+16	1229578289	88	137	42	948	98	59	17	280	193	223	256	72	41	3783	183	11	172	68	57
Veronica beccabunga	-8.02378	54.2863	2.44e+16	1229578295	88	135	45	1275	148	73	22	413	234	267	382	68	41	3592	178	14	164	51	99
Veronica beccabunga	-7.6012	54.8736	2.44e+16	1229871910	88	134	44	1125	123	65	21	355	209	251	323	60	37	3599	173	15	158	52	99
Veronica beccabunga	6.14138	45.4177	1647162	1076812538	89	170	1	986	97	65	9	266	232	236	239	103	35	6552	246	-48	294	96	167
Veronica beccabunga	6.15335	45.4541	1674885	1096946088	89	171	1	988	97	66	9	266	234	238	239	103	35	6551	246	-48	294	96	167
Veronica beccabunga	-8.75067	53.727	2.44e+16	1229407735	89	136	46	1120	121	63	21	350	209	249	314	72	42	3575	183	13	170	71	100
Veronica beccabunga	-9.08997	53.958	2.44e+16	1229412497	89	135	47	1186	133	66	23	381	215	252	341	69	42	3467	179	15	164	73	100
Veronica beccabunga	-7.47457	54.0067	2.44e+16	1229578271	89	138	44	1069	116	63	18	328	209	239	304	71	41	3755	184	13	171	50	102
Veronica beccabunga	-7.2625	53.7949	2.44e+16	1229578277	89	138	43	957	99	59	17	284	194	222	261	72	41	3766	184	12	172	69	102
Veronica beccabunga	-7.36729	53.9904	2.44e+16	1229578283	89	138	44	1023	109	61	18	309	202	233	286	71	41	3735	184	13	171	50	103
Veronica beccabunga	-9.02662	53.8597	2.44e+16	1229410115	90	136	48	1156	128	64	22	369	209	248	332	70	42	3509	182	16	166	73	101
Veronica beccabunga	-9.01142	53.8598	2.44e+16	1229410132	90	137	48	1153	128	64	22	367	209	248	331	70	41	3520	183	16	167	73	101
Veronica beccabunga	-8.84031	53.6635	2.44e+16	1229413575	90	138	47	1105	120	62	21	347	205	244	311	72	42	3631	185	14	171	72	102
Veronica beccabunga	-9.70679	54.1395	2.44e+16	1229418613	90	132	51	1272	145	70	25	420	222	300	377	61	40	3244	172	22	150	58	99
Veronica beccabunga	-7.55063	54.025	2.44e+16	1229578236	90	138	45	1103	122	65	19	343	213	241	320	71	42	3700	183	14	169	51	103
Veronica beccabunga	-7.42783	54.0783	2.44e+16	1229578251	90	139	45	1061	115	63	18	324	207	238	301	71	41	3733	184	14	170	51	103
Veronica beccabunga	-7.35074	54.1229	2.44e+16	1229578263	90	139	45	1031	109	61	18	310	203	236	288	71	41	3738	184	14	170	70	103
Veronica beccabunga	-7.39714	54.0872	2.44e+16	1229578273	90	139	45	1044	112	62	18	317	205	237	294	71	41	3749	184	14	170	50	104
Veronica beccabunga	-7.41331	54.0244	2.44e+16	1229578278	90	139	45	1040	112	62	18	316	204	235	293	71	41	3731	184	14	170	51	104
Veronica beccabunga	-7.41255	54.0783	2.44e+16	1229578284	90	139	45	1053	114	62	18	321	206	237	298	71	41	3739	184	14	170	50	104
Veronica beccabunga	8.22739	50.4162	-1322922469	923853504	91	170	11	670	66	41	14	194	135	194	156	80	32	6231	230	-20	250	170	50
Veronica beccabunga	9.12333	50.3873	1523114958	923854580	91	172	6	678	74	41	16	205	136	204	146	85	32	6414	233	-28	261	157	17
Veronica beccabunga	9.37228	48.8606	-1095651137	923858883	91	171	7	704	91	40	28	246	125	246	133	87	33	6400	232	-28	260	171	19
Veronica beccabunga	-7.84342	53.253	2.39e+16	1134055983	91	140	48	890	92	56	17	262	177	211	236	75	43	3678	189	16	173	72	61
Veronica beccabunga	-9.58375	54.1232	2.44e+16	1229409328	91	134	51	1271	147	70	25	422	223	299	378	62	40	3302	174	21	153	58	99
Veronica beccabunga	-9.01121	53.8508	2.44e+16	1229410107	91	137	48	1150	127	64	22	366	209	247	329	70	41	3514	183	16	167	73	101
Veronica beccabunga	-9.04472	53.9763	2.44e+16	1229411030	91	137	49	1169	131	65	23	375	212	249	336	69	42	3489	181	17	164	74	101
Veronica beccabunga	-9.1052	53.9578	2.44e+16	1229414163	91	136	49	1172	131	65	23	377	212	249	337	69	42	3472	181	17	164	74	101
Veronica beccabunga	9.43166	48.9851	2117446822	923861534	92	173	8	700	89	41	26	241	128	241	137	87	33	6421	234	-27	261	173	20
Veronica beccabunga	-1.24437	43.0948	2036886	1144375039	92	160	28	1185	137	63	18	368	230	230	347	96	39	5169	227	-14	241	37	160
Veronica beccabunga	-9.25252	54.2978	2.44e+16	1229415516	92	135	52	1213	139	67	24	399	216	253	352	64	41	3313	176	21	155	77	101
Veronica beccabunga	-9.31109	54.2073	2.44e+16	1229415558	92	136	52	1213	139	67	24	399	216	252	353	64	40	3357	178	21	157	77	102
Veronica beccabunga	-9.32641	54.2072	2.44e+16	1229423351	92	135	52	1217	140	67	25	401	216	252	355	64	41	3322	177	21	156	77	102
Veronica beccabunga	-7.7875	52.5938	2.44e+16	1229870575	92	141	49	986	110	61	18	298	198	213	283	72	41	3684	190	17	173	54	103
Veronica beccabunga	9.39755	48.8523	1947185145	923860508	93	174	9	681	89	38	29	240	119	240	127	87	33	6434	235	-27	262	174	21
Veronica beccabunga	7.23522	44.8646	2383010	1211999814	93	174	11	852	95	50	19	258	162	214	162	88	32	6369	239	-33	272	122	11
Veronica beccabunga	-9.02029	53.5992	2.44e+16	1229408795	93	139	49	1109	123	61	22	353	202	241	316	71	42	3580	185	16	169	76	104
Veronica beccabunga	-9.48337	53.8819	2.44e+16	1229408937	93	136	53	1217	140	66	25	401	214	292	359	65	41	3356	179	22	157	59	102
Veronica beccabunga	-9.14032	54.1282	2.44e+16	1229409036	93	137	51	1174	133	65	24	383	211	248	337	66	41	3409	180	20	160	76	102
Veronica beccabunga	-9.03496	53.5811	2.44e+16	1229411103	93	140	50	1108	123	61	22	353	202	241	316	70	41	3577	185	17	168	75	105
Veronica beccabunga	-9.30741	54.0906	2.44e+16	1229411434	93	137	53	1191	136	66	24	390	213	249	346	65	41	3356	179	22	157	78	103
Veronica beccabunga	-9.30684	54.0726	2.44e+16	1229411739	93	137	52	1196	137	66	24	393	213	249	348	66	41	3397	180	21	159	77	103
Veronica beccabunga	-9.34512	53.8386	2.44e+16	1229421583	93	138	52	1184	135	65	24	386	211	247	345	67	41	3425	181	20	161	77	104
Veronica beccabunga	-9.44943	53.4487	2.44e+16	1229868279	93	137	51	1195	137	65	24	389	213	251	348	66	40	3453	180	19	161	77	103
Veronica beccabunga	9.30207	48.9174	-1756576571	923854530	94	174	11	688	89	40	28	240	122	240	129	88	33	6385	236	-25	261	174	23
Veronica beccabunga	-6.78613	52.4921	2.39e+16	1064682503	94	144	50	1019	113	61	21	320	195	204	309	72	40	3788	194	18	176	56	106
Veronica beccabunga	-6.77166	52.483	2.39e+16	1133846718	94	144	49	1031	115	62	21	324	197	207	313	71	40	3766	193	18	175	57	106
Veronica beccabunga	-9.83231	54.2095	2.44e+16	1229408772	94	136	56	1230	138	67	25	407	212	291	361	59	40	3200	173	27	146	80	102
Veronica beccabunga	-9.39071	54.2963	2.44e+16	1229411896	94	136	54	1217	140	67	25	402	214	251	356	63	40	3314	177	23	154	79	103
Veronica beccabunga	-9.49858	53.8817	2.44e+16	1229420061	94	137	54	1208	138	66	25	397	213	250	355	64	41	3342	178	23	155	60	103
Veronica beccabunga	-7.06436	52.5975	2.44e+16	1229871187	94	144	50	922	99	56	19	281	181	194	269	74	41	3767	195	17	178	56	106
Veronica beccabunga	3.73561	44.8404	2136723	1272277606	94	170	20	679	78	36	24	205	118	194	121	98	37	5859	242	-22	264	150	30
Veronica beccabunga	9.28898	48.8636	-488300552	923861123	95	175	11	663	87	37	29	234	114	234	121	88	33	6378	236	-25	261	175	24
Veronica beccabunga	-6.7128	52.4823	2.39e+16	1133846731	95	145	50	1026	115	62	21	324	195	205	313	71	40	3772	194	20	174	57	107
Veronica beccabunga	5.16874	50.6999	4424684	1135294812	95	165	23	854	80	58	9	232	185	232	208	78	34	5602	219	-10	229	165	55
Veronica beccabunga	-9.83728	53.9758	2.44e+16	1229411258	95	137	56	1217	136	65	25	401	210	291	356	60	40	3218	175	27	148	81	104
Veronica beccabunga	-9.87016	54.0292	2.44e+16	1229417698	95	137	57	1213	135	65	25	400	209	289	355	60	40	3190	176	28	148	81	104
Veronica beccabunga	-10.062	54.2058	2.44e+16	1229419826	95	136	58	1219	136	66	25	402	209	289	355	57	39	3130	173	30	143	82	103
Veronica beccabunga	-9.72768	53.9056	2.44e+16	1229423056	95	137	56	1216	138	65	25	401	211	291	358	62	40	3273	177	25	152	62	103
Veronica beccabunga	-7.18256	52.5903	2.44e+16	1229871358	95	145	51	886	94	54	19	268	174	188	256	75	42	3732	197	19	178	58	106
Veronica beccabunga	5.36957	50.8242	4442194	1252427706	95	165	24	840	79	56	10	231	180	231	205	77	34	5551	218	-6	224	165	55
Veronica beccabunga	5.46933	50.8413	4537719	1252519191	95	165	24	836	79	56	10	232	179	232	202	77	34	5547	218	-7	225	165	55
Veronica beccabunga	5.18368	50.7447	4352935	1037786218	96	166	25	833	79	56	9	227	180	227	202	79	34	5560	220	-8	228	166	57
Veronica beccabunga	-6.90744	52.3495	2.39e+16	1064682492	96	145	51	1021	112	61	21	320	193	203	310	69	39	3765	193	20	173	58	131
Veronica beccabunga	-6.71332	52.4644	2.39e+16	1064682499	96	146	51	1019	114	61	21	322	194	203	310	71	40	3765	195	21	174	58	108
Veronica beccabunga	-6.7749	52.3662	2.39e+16	1133846692	96	146	52	1022	113	61	21	323	192	203	311	69	40	3739	193	22	171	60	131
Veronica beccabunga	-6.21526	52.7724	2.39e+16	1133846733	96	145	52	954	112	57	22	306	181	190	286	66	39	3699	190	23	167	60	130
Veronica beccabunga	-6.23007	52.7727	2.39e+16	1133846740	96	145	52	954	112	57	22	306	181	190	287	66	39	3712	191	24	167	60	131
Veronica beccabunga	-9.36615	53.5508	2.35e+16	1133924295	96	140	54	1152	131	62	24	374	205	244	334	67	41	3456	183	22	161	80	106
Veronica beccabunga	-6.08467	53.3815	2.35e+16	1133930004	96	145	52	832	89	54	17	251	173	189	226	68	40	3727	191	23	168	78	63
Veronica beccabunga	7.38091	48.7735	2040130	1212021079	96	176	14	671	74	42	20	210	131	210	140	85	32	6318	240	-19	259	176	26
Veronica beccabunga	5.89296	50.8162	DC4C426A-A8E7-46C8-8212-743BF532A099/1349	1218875517	96	166	25	860	83	59	11	244	185	244	205	75	33	5564	218	-5	223	166	54
Veronica beccabunga	-9.19821	53.4807	2.44e+16	1229414150	96	142	53	1113	126	61	23	359	200	240	319	68	41	3569	185	20	165	79	108
Veronica beccabunga	-9.19846	53.4897	2.44e+16	1229414358	96	142	52	1114	126	61	23	359	201	241	319	68	41	3568	185	20	165	79	108
Veronica beccabunga	-10.1187	54.115	2.44e+16	1229419519	96	137	59	1219	136	65	26	401	208	290	356	57	39	3119	173	30	143	83	103
Veronica beccabunga	5.11241	50.7182	4441506	1252427068	96	166	25	834	79	56	9	227	180	227	202	79	34	5554	221	-7	228	166	57
Veronica beccabunga	5.36861	50.7793	4441929	1252427495	96	166	25	838	79	56	10	231	180	231	203	77	33	5565	220	-7	227	166	56
Veronica beccabunga	9.31163	49.0438	500650610	923858464	97	178	13	682	87	40	26	234	124	234	133	89	33	6456	239	-23	262	178	24
Veronica beccabunga	8.66364	49.5869	1222136977	923859727	97	180	12	678	77	43	18	217	136	217	147	87	32	6512	242	-22	264	180	25
Veronica beccabunga	3.66737	50.7635	4331639	930761106	97	164	28	794	77	51	11	224	169	209	195	73	33	5378	216	-3	219	68	58
Veronica beccabunga	-9.16263	52.3637	2.36e+16	997432821	97	143	55	1151	139	66	25	388	207	264	357	66	40	3532	187	25	162	62	106
Veronica beccabunga	-9.24947	52.4239	2.36e+16	997432822	97	144	55	1166	142	66	25	395	208	228	361	66	40	3554	187	24	163	61	108
Veronica beccabunga	-6.22226	53.3077	2.36e+16	997432824	97	146	53	796	85	51	17	240	162	181	214	69	40	3747	193	23	170	79	64
Veronica beccabunga	5.52678	50.8677	4371651	1061435264	97	167	27	810	77	54	10	226	173	226	194	77	34	5510	220	-4	224	167	57
Veronica beccabunga	5.51257	50.8678	4371502	1061435573	97	168	27	806	77	54	10	226	171	226	192	77	34	5522	221	-4	225	168	57
Veronica beccabunga	5.28284	50.744	4372883	1061436179	97	167	26	824	78	56	10	226	177	226	198	78	34	5555	221	-6	227	167	57
Veronica beccabunga	5.32571	50.7616	4372994	1061436217	97	168	26	821	78	55	10	227	176	227	197	78	34	5559	221	-6	227	168	57
Veronica beccabunga	5.32553	50.7527	4373466	1064533808	97	167	26	826	78	56	10	227	178	227	199	78	34	5563	221	-5	226	167	57
Veronica beccabunga	-6.70152	52.3654	2.39e+16	1064682498	97	146	53	1018	113	60	21	323	191	201	310	69	40	3719	193	23	170	61	132
Veronica beccabunga	-6.76048	52.357	2.39e+16	1064682509	97	147	53	1009	111	60	21	319	190	200	306	69	40	3747	194	23	171	60	132
Veronica beccabunga	-6.83409	52.3488	2.39e+16	1064682533	97	146	52	1011	111	60	21	318	191	201	307	69	40	3735	193	22	171	59	109
Veronica beccabunga	3.69546	50.7816	4411657	1123836315	97	164	27	795	77	51	11	224	170	209	196	73	33	5388	215	-3	218	68	58
Veronica beccabunga	-6.21856	52.6916	2.39e+16	1133846709	97	145	53	951	111	56	22	306	179	189	285	65	39	3685	190	25	165	61	131
Veronica beccabunga	-6.71306	52.4734	2.39e+16	1133846725	97	147	53	1002	112	60	21	316	191	200	304	71	40	3746	196	22	174	60	109
Veronica beccabunga	-9.76799	53.7792	2.44e+16	1229421304	97	139	58	1194	134	63	25	393	207	288	349	62	40	3254	179	27	152	65	106
Veronica beccabunga	-9.13895	53.2643	2.44e+16	1229867253	97	143	53	1102	126	61	23	355	201	241	315	67	40	3608	185	21	164	80	109
Veronica beccabunga	5.39795	50.824	4536634	1252518058	97	168	26	814	77	55	10	225	174	225	196	78	34	5572	222	-5	227	168	57
Veronica beccabunga	5.39775	50.815	4536738	1252518209	97	168	26	817	78	55	10	227	174	227	196	78	34	5572	222	-5	227	168	57
Veronica beccabunga	5.42572	50.7967	4537203	1252518675	97	167	27	821	78	55	10	228	176	228	197	77	34	5515	220	-5	225	167	57
Veronica beccabunga	5.45513	50.8414	4537629	1252519076	97	167	27	820	78	55	10	228	175	228	197	77	34	5517	220	-5	225	167	57
Veronica beccabunga	3.6671	50.7814	4288644	895332588	98	164	28	787	76	51	11	222	168	207	193	73	33	5388	215	-2	217	68	58
Veronica beccabunga	5.32737	50.8425	4329423	919312994	98	169	27	805	77	54	10	223	172	223	192	78	34	5555	222	-4	226	169	58
Veronica beccabunga	7.67404	48.0975	-2015587683	923853096	98	179	16	787	98	45	25	265	147	265	148	84	32	6364	243	-15	258	179	28
Veronica beccabunga	6.14642	50.8912	-1183291063	923853681	98	169	26	837	82	55	12	241	180	241	195	75	33	5626	223	-3	226	169	56
Veronica beccabunga	5.32718	50.8335	4329495	930759745	98	169	28	807	77	54	10	223	172	223	193	78	34	5533	222	-4	226	169	58
Veronica beccabunga	3.66751	50.7545	4331476	930760926	98	165	28	789	76	51	11	221	169	208	193	73	33	5399	216	-2	218	68	58
Veronica beccabunga	5.28337	50.771	4372709	1061436094	98	167	26	821	78	55	10	226	176	226	198	78	34	5553	221	-6	227	167	58
Veronica beccabunga	5.29737	50.7619	4378676	1061440389	98	167	26	821	78	55	10	226	176	226	198	78	34	5553	221	-6	227	167	58
Veronica beccabunga	5.34007	50.7705	4379234	1061440815	98	168	26	817	78	55	10	226	175	226	196	78	34	5581	222	-5	227	168	58
Veronica beccabunga	-6.2171	52.7276	2.39e+16	1064682488	98	147	55	930	108	55	22	298	176	185	277	66	39	3692	192	26	166	63	132
Veronica beccabunga	-6.59737	52.4091	2.39e+16	1064682507	98	146	54	1011	113	60	21	322	189	199	307	69	40	3679	194	24	170	62	132
Veronica beccabunga	3.61068	50.7631	4412025	1123836319	98	164	28	781	76	50	11	220	165	207	190	73	33	5362	215	-2	217	68	59
Veronica beccabunga	-6.73165	52.3387	2.39e+16	1133846711	98	147	54	1006	111	60	21	318	189	200	305	68	40	3706	194	24	170	61	132
Veronica beccabunga	-6.56536	52.4896	2.39e+16	1133846716	98	148	54	1001	113	60	21	318	189	199	304	71	40	3762	197	23	174	61	134
Veronica beccabunga	-6.65531	52.4368	2.39e+16	1133846744	98	147	54	1002	112	60	21	317	189	199	305	70	40	3738	196	23	173	61	133
Veronica beccabunga	-6.71574	52.3561	2.39e+16	1133846748	98	147	54	1011	112	60	21	321	189	200	308	68	40	3734	194	24	170	61	132
Veronica beccabunga	-6.21893	52.6826	2.39e+16	1133846759	98	146	54	940	109	56	22	302	177	187	281	65	39	3670	190	26	164	62	132
Veronica beccabunga	-9.07298	53.2932	2.39e+16	1133932405	98	144	54	1082	123	60	23	348	198	238	307	67	40	3611	186	21	165	81	111
Veronica beccabunga	5.93061	50.7957	0A987A76-97C0-42E5-B5A9-4E3356EEDB3A/1349	1218899247	98	169	27	836	81	57	11	239	180	239	196	76	33	5583	222	-2	224	169	57
Veronica beccabunga	5.40033	50.9318	4437217	1252423114	98	168	27	799	76	53	10	222	170	222	191	77	34	5527	221	-4	225	168	58
Veronica beccabunga	5.42878	50.9316	4437895	1252423862	98	168	27	800	76	53	10	222	170	222	191	77	34	5535	221	-4	225	168	58
Veronica beccabunga	8.68165	50.1897	1365175326	923854024	99	182	16	645	69	39	16	196	131	196	139	87	32	6414	246	-18	264	182	28
Veronica beccabunga	6.12039	50.8638	-631335431	923856540	99	169	27	835	82	55	12	241	180	241	193	75	33	5595	222	-1	223	169	57
Veronica beccabunga	7.64407	48.0925	818395901	923860823	99	180	17	752	95	42	27	256	138	256	138	84	32	6356	244	-14	258	180	30
Veronica beccabunga	8.81773	49.1752	1935536677	923861658	99	180	14	718	86	46	21	234	141	234	151	87	33	6469	242	-21	263	180	26
Veronica beccabunga	2.03782	50.6758	1623031	1051886725	99	161	36	677	83	42	20	215	136	168	168	63	32	4893	205	10	195	111	59
Veronica beccabunga	-6.20267	52.7183	2.39e+16	1064682493	99	146	55	925	107	55	22	297	175	185	276	65	39	3665	191	27	164	63	108
Veronica beccabunga	-6.58066	52.4718	2.39e+16	1064682500	99	148	54	997	112	59	21	317	187	198	303	71	40	3750	197	23	174	61	134
Veronica beccabunga	-6.84922	52.331	2.39e+16	1064682517	99	148	54	992	108	59	21	312	187	197	300	69	40	3733	195	24	171	62	134
Veronica beccabunga	-6.73139	52.3477	2.39e+16	1064682526	99	148	55	995	110	59	21	315	187	198	302	68	40	3698	195	25	170	63	109
Veronica beccabunga	3.50917	50.8883	4408645	1075245144	99	165	30	756	75	48	13	217	156	201	182	69	32	5336	214	1	213	70	60
Veronica beccabunga	-6.61036	52.4632	2.39e+16	1133846734	99	149	55	993	111	59	21	315	187	197	302	71	40	3759	198	24	174	61	111
Veronica beccabunga	-6.2023	52.7273	2.39e+16	1133846753	99	147	56	919	106	55	22	294	174	184	273	66	40	3659	192	27	165	64	132
Veronica beccabunga	2.03716	50.6754	2056006	1228053761	99	161	36	677	83	42	20	215	136	168	168	63	32	4893	205	10	195	111	59
Veronica beccabunga	4.47695	51.4756	4438061	1252424081	99	166	30	784	79	48	13	221	163	203	190	71	33	5391	215	0	215	71	57
Veronica beccabunga	3.82181	50.8901	4305242	895342535	100	167	30	783	75	50	11	221	166	206	191	72	33	5432	217	0	217	70	61
Veronica beccabunga	4.34772	50.7565	4320625	911433913	100	169	26	824	77	55	10	226	181	214	203	83	35	5650	226	-10	236	67	62
Veronica beccabunga	6.07786	50.8973	-894313345	1038873820	100	171	28	812	80	53	12	236	173	236	186	76	33	5634	224	-1	225	171	57
Veronica beccabunga	-7.32146	52.1459	2.39e+16	1061465143	100	148	56	1054	116	62	20	326	198	209	315	66	39	3663	193	27	166	64	134
Veronica beccabunga	-6.67539	52.2572	2.39e+16	1064682476	100	148	57	985	108	58	21	313	183	194	298	65	39	3655	192	28	164	64	133
Veronica beccabunga	3.65251	50.8083	4419776	1123842285	100	167	31	761	74	49	11	215	161	201	184	73	33	5376	218	0	218	71	61
Veronica beccabunga	-6.96571	52.368	2.39e+16	1133846729	100	148	56	966	104	58	20	300	184	195	289	70	40	3703	196	24	172	62	111
Veronica beccabunga	4.50518	51.2868	4433116	1252419652	100	169	30	782	77	49	12	217	166	201	189	74	33	5482	219	-1	220	71	59
Veronica beccabunga	4.16274	50.9272	4540852	1252521258	100	168	28	808	75	53	11	225	176	209	198	77	34	5510	221	-5	226	68	62
Veronica beccabunga	4.33356	50.7386	4320497	911433844	101	171	27	809	75	54	10	222	177	211	198	83	35	5648	227	-8	235	68	63
Veronica beccabunga	-6.86756	52.1874	2.39e+16	1064682545	101	149	57	992	108	58	22	314	184	195	301	65	39	3663	193	28	165	65	134
Veronica beccabunga	-6.61795	52.2206	2.39e+16	1064682561	101	149	59	966	106	56	22	309	178	190	291	63	39	3626	191	30	161	66	134
Veronica beccabunga	-6.77763	52.2673	2.39e+16	1133846714	101	150	58	975	106	57	21	308	182	193	294	67	40	3689	195	28	167	65	135
Veronica beccabunga	-6.44085	52.2634	2.39e+16	1133846738	101	147	61	934	103	54	23	301	171	213	278	59	38	3485	186	34	152	68	132
Veronica beccabunga	4.50486	51.179	4436461	1252422586	101	169	30	783	76	49	12	215	169	199	190	76	33	5473	222	-2	224	70	62
Veronica beccabunga	4.1627	50.9362	4542647	1252522495	101	169	29	796	74	52	11	221	173	206	194	77	34	5529	222	-4	226	69	63
Veronica beccabunga	3.04479	51.2256	4544431	1252524092	101	163	36	687	77	42	20	215	127	194	160	59	30	5012	203	8	195	115	61
Veronica beccabunga	3.80663	50.971	4549370	1252528634	101	168	31	767	74	49	12	218	161	202	186	71	32	5422	218	1	217	73	61
Veronica beccabunga	3.77827	50.9618	4317809	911432557	102	168	32	762	74	48	12	217	159	201	184	71	33	5389	217	2	215	73	62
Veronica beccabunga	3.84974	50.9352	4329403	919313670	102	168	31	771	74	49	12	218	163	203	187	72	32	5409	219	0	219	72	62
Veronica beccabunga	-9.74276	51.6766	2.36e+16	997432823	102	144	65	1416	168	75	27	480	240	302	461	62	41	3157	184	36	148	72	109
Veronica beccabunga	3.96323	50.9716	4358617	1037791538	102	169	32	767	73	49	12	216	163	201	185	73	33	5448	220	0	220	73	63
Veronica beccabunga	4.66017	50.8641	4360718	1037793174	102	171	29	785	73	51	11	209	172	201	190	81	35	5607	226	-5	231	69	63
Veronica beccabunga	3.89369	50.8095	4399779	1061460311	102	170	31	771	73	50	11	215	166	203	188	76	34	5463	222	0	222	71	64
Veronica beccabunga	3.82065	50.989	4406031	1064536730	102	169	33	758	73	48	12	216	158	200	183	71	32	5411	219	2	217	73	62
Veronica beccabunga	-6.58841	52.2293	2.39e+16	1064682477	102	148	59	962	106	56	22	308	177	190	289	63	39	3591	191	31	160	67	134
Veronica beccabunga	3.74956	50.9797	4411164	1123835530	102	168	32	760	74	48	12	217	159	200	184	70	32	5366	217	3	214	73	62
Veronica beccabunga	3.66373	51.0062	4412919	1123836355	102	168	33	748	74	47	13	215	154	198	180	68	32	5343	216	4	212	75	62
Veronica beccabunga	3.89342	50.8365	4413417	1123836851	102	169	31	775	74	50	11	217	166	203	189	75	33	5465	221	0	221	71	62
Veronica beccabunga	3.77838	50.9528	4414584	1123837983	102	168	32	762	74	48	12	217	159	201	184	71	32	5392	218	2	216	73	62
Veronica beccabunga	4.24825	50.8644	4417027	1123840268	102	171	29	789	73	52	11	217	172	205	191	80	34	5597	226	-5	231	70	64
Veronica beccabunga	-6.60304	52.2294	2.39e+16	1133846687	102	149	59	963	106	56	22	308	177	190	290	63	39	3603	191	31	160	67	134
Veronica beccabunga	1.78522	50.8026	2055512	1228053757	102	163	41	635	82	38	23	210	124	158	159	59	31	4790	204	15	189	115	63
Veronica beccabunga	-8.92851	52.5401	2.44e+16	1229869902	102	149	58	1013	117	59	22	328	188	211	300	66	40	3630	194	29	165	65	113
Veronica beccabunga	4.24827	50.8554	4425354	1252414791	102	171	29	793	73	52	10	218	173	206	193	80	34	5607	226	-4	230	69	64
Veronica beccabunga	3.49663	50.7983	4434705	1252421134	102	168	33	729	72	46	12	207	151	195	174	72	33	5331	219	3	216	73	63
Veronica beccabunga	4.14852	50.9271	4541097	1252521488	102	170	31	787	73	51	11	218	170	205	191	77	34	5503	223	-3	226	71	64
Veronica beccabunga	4.26261	50.7925	4337685	930766810	103	172	29	791	73	53	10	217	173	206	193	82	35	5601	228	-6	234	69	66
Veronica beccabunga	3.96284	51.0166	4360215	1037793125	103	170	33	764	73	49	12	216	161	200	184	72	32	5425	220	1	219	74	64
Veronica beccabunga	4.00608	50.9538	4362279	1037794924	103	170	32	766	73	49	11	215	163	200	185	75	33	5447	222	0	222	73	64
Veronica beccabunga	4.00545	51.0347	4406603	1064536984	103	170	33	762	73	48	12	215	161	199	184	73	33	5445	221	1	220	74	63
Veronica beccabunga	4.21986	50.8554	4416974	1123840226	103	171	30	789	73	52	10	217	172	205	192	80	34	5579	226	-4	230	71	64
Veronica beccabunga	1.88151	50.7016	2055521	1228053763	103	166	41	636	81	38	22	208	124	159	158	61	31	4893	207	15	192	116	63
Veronica beccabunga	-9.53452	52.0377	2.44e+16	1229869864	103	146	64	1308	160	69	29	456	219	273	430	66	42	3302	189	32	157	71	112
Veronica beccabunga	4.30473	51.1161	4432616	1252419103	103	171	31	771	75	49	12	214	165	198	186	75	33	5528	223	-1	224	72	63
Veronica beccabunga	4.30474	51.1071	4432779	1252419275	103	171	32	771	75	49	12	214	165	198	186	76	33	5499	223	-1	224	72	63
Veronica beccabunga	3.9917	50.9717	4549745	1252528856	103	171	32	770	73	49	11	217	163	201	187	74	33	5483	222	0	222	73	63
Veronica beccabunga	-9.74311	51.6856	2.36e+16	997432820	104	146	68	1398	166	74	28	475	235	299	455	62	42	3148	185	38	147	74	112
Veronica beccabunga	-9.48235	51.6712	2.44e+16	1229871154	104	147	66	1356	163	71	27	461	229	291	445	63	41	3261	187	36	151	73	112
Veronica beccabunga	0.46025	49.4948	2108607	1269957471	104	167	43	695	77	46	17	214	147	150	189	83	38	4872	225	8	217	77	68
Veronica beccabunga	-9.57591	51.8677	2.36e+16	997432819	105	148	67	1334	161	70	28	459	224	282	437	64	41	3261	189	35	154	74	113
Veronica beccabunga	1.67173	50.8875	2056205	1228053759	105	166	45	608	79	37	24	204	118	153	150	59	31	4744	206	20	186	118	65
Veronica beccabunga	-10.1204	51.6043	2.44e+16	1229869838	105	144	70	1449	168	79	27	485	247	312	462	59	41	3002	182	41	141	76	130
Veronica beccabunga	-9.7474	51.4774	2.44e+16	1229869486	106	147	70	1400	165	74	27	473	236	300	455	61	42	3080	186	41	145	77	133
Veronica beccabunga	3.94265	46.0605	2076947	1265758697	106	184	28	723	88	41	25	229	131	229	134	95	36	6022	251	-11	262	184	42
Veronica beccabunga	1.84871	47.8901	2039008	1144985847	108	180	35	638	63	47	8	170	146	151	160	90	36	5634	245	1	244	72	71
Veronica beccabunga	1.85318	47.8919	2039178	1144985848	108	180	35	638	63	47	8	170	146	151	160	90	36	5632	245	1	244	72	71
Veronica beccabunga	-0.76414	48.0866	2104742	1269957473	110	173	47	711	78	45	16	219	149	149	201	87	39	4923	235	14	221	56	173
Veronica beccabunga	3.24363	44.1302	2089770	1265758694	111	187	37	748	75	44	16	213	164	172	178	103	38	5830	262	-7	269	158	47
Veronica beccabunga	2.80118	44.496	1679326	1096946089	113	187	38	729	78	46	16	203	152	181	169	105	39	5784	263	-5	268	159	50
Veronica beccabunga	5.26574	44.7161	2044270	1212021080	113	194	30	862	92	45	17	259	182	182	201	102	36	6316	268	-15	283	119	194
Veronica beccabunga	8.17618	45.2174	2315437	1211980192	123	214	28	840	100	43	25	260	144	195	144	89	29	7221	280	-17	297	120	28
Veronica beccabunga	2.09827	43.9988	2134154	1272277609	125	198	50	761	78	42	13	207	166	166	201	102	38	5728	270	7	263	148	198
Veronica beccabunga	1.8881	43.9772	2035196	1143572062	126	200	52	759	77	43	13	209	166	167	200	102	38	5736	270	8	262	150	198
Veronica beccabunga	-1.15826	43.5395	2079693	1265758700	136	198	74	1201	148	58	23	391	225	254	369	91	40	4818	254	31	223	83	179
Veronica beccabunga	-8.83061	37.3616	288519	1248870277	166	216	121	514	82	1	69	240	18	20	230	86	44	3689	275	82	193	129	211
Veronica biloba	-120.522	47.2735	181607	441860057	32	124	-55	948	158	20	58	449	89	89	413	101	32	7092	208	-100	308	-50	124
Veronica biloba	-120.423	47.6003	20784	441859270	56	157	-45	595	105	13	61	293	58	61	267	121	34	7887	254	-96	350	-39	154
Veronica biloba	-119.187	49.1167	V225137	466304374	37	138	-63	366	41	21	21	107	75	102	98	116	33	7874	232	-115	347	115	-8
Veronica biloba	-118.575	35.6855	JEPS111491	1022085986	90	171	26	633	114	4	80	318	19	31	314	128	43	5901	263	-29	292	28	169
Veronica biloba	-118.529	49.1036	V233047	918959501	55	158	-48	483	56	29	21	149	98	122	137	120	33	8039	256	-99	355	-41	114
Veronica biloba	-118.168	48.1539	20785	441859271	84	191	-24	402	56	20	33	148	61	73	131	136	36	8302	299	-75	374	-17	183
Veronica biloba	-116.999	46.7325	143438	441859756	81	171	-7	609	77	22	36	228	78	92	208	124	37	7026	280	-55	335	-2	170
Veronica biloba	-116.967	44.5	143429	441859747	58	166	-52	500	72	14	43	202	58	71	192	154	38	8382	284	-116	400	-40	160
Veronica biloba	-115.716	41.7894	1533947	1098042401	44	144	-50	372	42	17	26	121	58	70	110	177	43	7571	275	-133	408	-38	141
Veronica biloba	-115.581	39.943	1803826	1097379181	58	163	-37	393	41	21	19	120	71	78	105	156	40	7834	277	-112	389	38	159
Veronica biloba	-115.38	40.9	172449	60224068	73	181	-34	301	37	12	27	97	44	54	81	177	41	8288	311	-114	425	66	175
Veronica biloba	-114.86	41.19	227634	60224440	56	163	-45	305	37	16	22	94	55	65	79	169	40	8112	288	-125	413	90	158
Veronica biloba	-113.622	42.3267	143426	441859745	23	128	-75	493	52	30	19	149	93	107	147	148	38	7981	240	-146	386	-61	89
Veronica biloba	-112.663	42.6258	1155657	1097300496	61	174	-49	382	42	23	18	110	71	81	105	147	36	8637	291	-111	402	50	169
Veronica biloba	-112.58	40.43	222197	60224360	60	171	-39	550	64	31	21	170	99	99	149	137	35	8229	275	-106	381	1	171
Veronica biloba	-112.56	40.49	156972	60223934	77	191	-28	472	54	26	21	151	86	86	119	136	34	8548	295	-94	389	59	191
Veronica biloba	-112.5	41.62	247065	96209646	81	203	-38	389	45	21	19	120	75	80	92	153	35	9267	320	-110	430	123	196
Veronica biloba	-112.49	40.51	231463	60224473	96	216	-14	395	48	22	24	133	73	73	89	130	32	8956	316	-78	394	82	216
Veronica biloba	-112.17	41.78	225784	60224411	84	205	-37	419	48	20	20	129	76	80	104	147	34	9312	319	-103	422	78	198
Veronica biloba	-112.05	40.4	215932	60224233	89	204	-21	454	51	24	22	146	79	79	112	138	35	8727	309	-85	394	78	204
Veronica biloba	-112.035	43.2542	143432	441859750	68	184	-50	303	37	17	20	97	59	68	73	144	35	9004	296	-115	411	113	176
Veronica biloba	-111.97	40.43	211595	60224187	87	202	-22	517	57	25	23	164	85	85	136	141	35	8683	310	-85	395	76	202
Veronica biloba	-111.95	41.5	216206	60224235	73	190	-43	553	58	21	25	170	86	86	158	143	34	8980	301	-110	411	64	190
Veronica biloba	-111.824	40.7744	1468395	1097366333	84	197	-25	633	74	25	29	209	89	89	174	152	37	8620	312	-94	406	72	197
Veronica biloba	-111.82	40.77	130781	60223817	84	197	-25	633	74	25	29	209	89	89	174	152	37	8620	312	-94	406	72	197
Veronica biloba	-111.8	41.74	213052	60224215	87	207	-32	472	52	19	24	151	78	79	122	137	33	9203	315	-92	407	77	200
Veronica biloba	-111.77	41.77	193823	60224128	72	189	-43	477	50	20	22	147	81	82	127	145	35	8937	301	-108	409	62	182
Veronica biloba	-111.766	42.0639	143434	441859752	76	194	-44	414	48	20	21	130	75	78	104	151	35	9152	312	-108	420	68	188
Veronica biloba	-111.67	40.99	187981	60224112	75	187	-38	538	61	22	26	171	82	82	144	164	38	8680	309	-113	422	66	187
Veronica biloba	-111.42	39.72	191992	60224125	59	171	-56	403	39	23	13	112	83	83	111	158	38	8734	281	-134	415	-36	145
Veronica biloba	-111.4	42.98	229645	1097816411	42	153	-68	446	50	27	15	131	95	101	114	149	37	8580	266	-134	400	80	147
Veronica biloba	-111.36	41.88	210208	60224176	52	166	-61	337	37	20	15	101	74	74	78	156	37	8810	280	-133	413	93	166
Veronica biloba	-110.42	40.15	188003	60224113	71	190	-57	241	26	15	18	76	48	67	48	163	36	9537	301	-144	445	141	-32
Veronica biloba	-110.304	40.9231	UNA00054923	56685871	8	114	-85	507	51	36	9	139	115	115	131	132	36	7914	210	-148	358	-17	114
Veronica biloba	-109.94	40.55	196464	60224136	60	177	-58	265	29	14	20	78	47	73	47	149	35	9061	280	-134	414	102	-58
Veronica biloba	-108.533	39.3042	325633	177054932	71	185	-40	407	41	24	14	114	89	98	89	153	37	8727	290	-120	410	138	-40
Veronica biloba	-107.757	40.0988	199000	185885049	44	153	-64	474	45	33	10	131	109	115	109	172	40	8452	268	-152	420	31	-64
Veronica biloba	-107.62	38.969	206612	185885581	30	136	-76	452	47	27	15	134	100	119	101	168	40	8268	243	-172	415	130	66
Veronica biloba	-107.433	40.0591	311349	177054450	39	147	-69	494	47	34	9	133	117	119	120	168	40	8416	260	-154	414	26	123
Veronica biloba	-105.419	39.835	KHD00036679	1041359588	26	123	-61	544	64	30	26	175	95	175	95	157	43	7254	224	-140	364	123	-61
Veronica biloba	-105.35	40.0814	KHD00036680	1041356186	50	146	-39	452	59	18	39	167	59	161	59	159	43	7259	251	-118	369	123	-39
Veronica biloba	-105.289	39.9696	KHD00036681	1041355883	71	171	-20	438	64	14	42	169	49	153	49	161	42	7504	273	-104	377	147	-20
Veronica biloba	-105.249	39.9759	198998	185885047	96	201	-1	430	69	14	43	168	48	133	48	155	40	7915	299	-84	383	132	-1
Veronica biloba	-105.211	39.7999	KHD00036677	1041360252	88	192	-8	431	67	13	44	167	46	143	46	158	41	7823	291	-94	385	167	-8
Veronica biloba	-105.074	39.4381	KHD00036678	1041351239	83	189	-15	442	65	12	44	172	46	158	46	174	42	7960	295	-110	405	164	-15
Veronica biloba	-105.058	39.6589	KHD00054585	1041346164	100	210	-2	411	67	13	44	162	45	135	45	156	39	8282	306	-88	394	184	-2
Veronica biloba	-97.7102	39.1185	312494	177054428	127	254	-5	730	111	17	53	313	60	283	60	137	32	1002	340	-84	424	229	-5
Veronica biloba	5.59238	50.6304	2537	616357861	96	167	25	864	81	60	10	240	187	240	209	77	34	5576	220	-6	226	167	56
Veronica biloba	12.0216	57.7695	1348793	788590392	74	159	-8	797	89	45	24	254	136	211	193	65	26	6569	204	-40	244	83	18
Veronica biloba	29.614	36.557	195	142317697	85	176	-4	752	142	14	68	379	45	61	379	108	35	7110	256	-51	307	-4	176
Veronica biloba	32.196	36.808	711	142317685	38	130	-56	807	130	16	58	359	49	77	359	93	31	7292	200	-99	299	-56	128
Veronica biloba	39.77	40.52	687442-1	30617596	48	144	-55	564	89	19	42	228	64	64	127	119	33	7790	235	-116	351	82	144
Veronica biloba	39.78	40.52	46494-1	30979935	43	138	-61	582	91	19	43	235	65	65	132	119	33	7816	230	-122	352	77	138
Veronica biloba	39.83	40.36	687858-1	30617601	59	156	-47	518	83	15	45	211	53	53	116	120	33	7968	249	-109	358	95	156
Veronica biloba	39.83	40.37	46495-1	30979937	63	160	-45	505	81	15	45	206	52	52	112	120	33	8029	252	-106	358	98	160
Veronica biloba	42.7667	38.3667	25707	1135464880	82	191	-23	648	97	6	56	252	24	24	203	100	29	8445	270	-71	341	11	191
Veronica biloba	43.5167	38.4833	30989	874799114	46	159	-64	516	75	11	47	203	37	37	134	107	29	8756	243	-122	365	24	159
Veronica biloba	46.9	34.9833	L.2803656	1138681533	94	208	-21	508	93	0	82	252	1	2	207	152	37	8848	321	-86	407	27	206
Veronica biloba	62	34.5	GMBA-HUP-228444	615421102	150	262	42	273	61	0	104	170	0	0	148	153	39	8477	352	-35	387	59	262
Veronica biloba	63.12	34.43	GMBA-HUP-193305	615421270	103	205	-5	303	61	0	89	169	1	1	157	142	37	8027	298	-80	378	9	205
Veronica biloba	66	33.25	GMBA-HUP-228435	615421128	128	247	2	226	55	0	103	145	0	0	124	171	39	9387	357	-80	437	19	247
Veronica biloba	67.25	34.75	GMBA-HUP-228447	615421107	18	131	-109	312	70	0	79	170	5	7	116	147	34	9202	225	-206	431	-41	119
Veronica biloba	67.67	36	GMBA-HUP-228438	615421131	70	173	-39	360	78	0	83	199	2	4	137	129	34	8144	259	-116	375	18	163
Veronica biloba	68	34.25	GMBA-HUP-228448	615421092	46	158	-81	267	51	0	79	144	4	6	113	144	34	9153	248	-168	416	-12	148
Veronica biloba	68.25	34.9	GMBA-HUP-187702	615421194	41	140	-70	383	80	0	86	215	3	7	153	128	34	8043	220	-150	370	-10	132
Veronica biloba	68.98	35.45	GMBA-HUP-191377	615421263	85	187	-22	625	156	0	98	393	6	6	219	106	31	7993	256	-83	339	31	187
Veronica biloba	69	35.75	GMBA-HUP-228449	615421094	96	200	-11	602	151	0	97	376	5	5	209	105	30	8077	271	-72	343	41	200
Veronica biloba	69.17	34.5	GMBA-HUP-182601	615421228	105	214	-18	402	100	1	96	251	11	11	141	145	35	8854	307	-99	406	49	214
Veronica biloba	69.37	33.48	GMBA-HUP-194112	615421275	65	173	-54	486	93	6	72	255	34	52	176	127	33	8729	248	-131	379	5	128
Veronica biloba	69.42	34.5	GMBA-HUP-228443	615421100	118	225	0	433	100	4	89	263	21	25	148	138	35	8619	310	-79	389	61	183
Veronica biloba	69.47	35.38	GMBA-HUP-229571	615421108	37	131	-59	1044	256	3	97	651	17	20	358	92	29	7283	192	-123	315	-15	124
Veronica biloba	69.5	35.25	GMBA-HUP-228439	615421095	102	206	-7	682	172	3	99	433	15	15	227	102	30	8136	272	-66	338	45	206
Veronica biloba	69.5	36.5	GMBA-HUP-228437	615421130	132	245	20	529	121	0	92	314	4	6	173	125	33	8584	333	-41	374	77	233
Veronica biloba	69.58	33.58	GMBA-HUP-228440	615421096	71	177	-45	540	102	9	68	278	45	68	185	124	33	8530	248	-121	369	12	133
Veronica biloba	69.68	36.7	GMBA-HUP-182802	615421211	131	243	19	551	122	1	91	320	6	9	177	129	34	8535	334	-43	377	76	231
Veronica biloba	69.88	35.92	GMBA-HUP-184298	615421205	3	97	-93	1108	248	7	89	639	28	38	365	87	27	7338	160	-158	318	-51	92
Veronica biloba	70.33	33.75	GMBA-HUP-26479	615420798	174	268	74	589	89	14	53	216	56	197	107	126	37	7572	340	1	339	123	130
Veronica biloba	71	35.25	GMBA-HUP-228442	615421098	111	216	5	862	170	23	69	447	91	104	243	103	31	8117	282	-49	331	51	124
Veronica biloba	71.38	39.25	GMBA-HUP-91544	615421373	75	193	-55	426	70	4	58	186	20	39	135	118	29	9576	281	-119	400	78	184
Veronica biloba	71.78	35.85	GMBA-HUP-26480	615420799	154	254	49	434	104	7	86	250	25	25	116	115	34	7865	328	-3	331	98	254
Veronica biloba	71.8	35.35	GMBA-HUP-42653	615420894	51	151	-55	814	137	27	53	363	94	145	219	89	27	7923	211	-107	318	-10	67
Veronica biloba	72.05	36.28	GMBA-HUP-159309	615421319	-41	65	-154	667	113	19	57	308	77	87	190	84	24	8493	129	-212	341	-53	60
Veronica biloba	72.17	36.33	GMBA-HUP-159311	615421321	15	123	-101	505	89	15	57	236	58	66	144	91	26	8673	191	-158	349	4	85
Veronica biloba	72.28	36.08	GMBA-HUP-68985	615420718	-84	21	-196	697	112	23	51	310	89	108	190	79	23	8483	83	-254	337	-99	-64
Veronica biloba	72.32	36.1	GMBA-HUP-157681	615421323	-1	104	-115	552	94	20	52	249	67	85	151	87	25	8491	170	-170	340	-13	18
Veronica biloba	72.58	36.17	GMBA-HUP-42862	615420900	-8	99	-124	488	81	18	51	218	60	80	130	87	25	8661	165	-180	345	-20	11
Veronica biloba	72.58	35.33	GMBA-HUP-26481	615420800	55	154	-52	696	102	19	42	268	85	176	163	88	27	7965	215	-101	316	44	21
Veronica biloba	72.6	36.08	GMBA-HUP-159310	615421320	6	113	-110	480	80	17	49	212	59	83	126	88	25	8624	179	-164	343	-6	24
Veronica biloba	72.63	36.07	GMBA-HUP-159312	615421322	16	124	-99	458	76	15	49	201	56	82	119	89	25	8606	190	-154	344	5	34
Veronica biloba	72.87	38.62	GMBA-HUP-161716	615421296	-44	75	-176	501	69	13	42	197	53	77	140	98	24	9710	153	-240	393	-50	70
Veronica biloba	72.88	38.63	GMBA-HUP-161670	615421306	-52	67	-183	540	75	15	41	213	58	84	149	97	24	9692	144	-248	392	-58	62
Veronica biloba	73	34.5	GMBA-HUP-26486	615420781	183	266	87	1298	253	30	62	585	120	560	258	120	36	6911	348	23	325	252	146
Veronica biloba	73.13	36.35	GMBA-HUP-61177	615420714	7	119	-114	311	51	9	48	136	39	60	76	91	25	9006	188	-170	358	-3	26
Veronica biloba	73.37	33.9	GMBA-HUP-26487	615420782	147	219	59	1025	189	22	60	462	97	442	192	93	33	6258	287	8	279	206	116
Veronica biloba	73.42	36.68	GMBA-HUP-68891	615420721	45	161	-80	152	27	3	54	70	18	31	33	101	27	9283	235	-139	374	38	61
Veronica biloba	73.43	36.7	GMBA-HUP-157472	615421305	35	151	-91	163	28	3	51	74	20	33	36	99	26	9308	225	-149	374	27	51
Veronica biloba	73.43	36.65	GMBA-HUP-68339	615420715	86	202	-39	110	25	1	64	54	12	23	20	108	28	9238	279	-98	377	81	37
Veronica biloba	73.53	34.78	GMBA-HUP-32326	615420804	116	203	18	900	127	20	45	317	94	307	181	96	33	7113	262	-27	289	193	83
Veronica biloba	73.68	34.9	GMBA-HUP-42176	615420897	51	150	-57	752	101	18	43	260	80	237	150	84	27	8029	207	-103	310	41	18
Veronica biloba	73.77	34.93	GMBA-HUP-95157	615421367	81	177	-25	761	100	18	43	268	81	236	151	90	29	7812	235	-70	305	73	46
Veronica biloba	73.82	38.23	GMBA-HUP-210274	615421169	-59	61	-193	230	35	10	36	90	35	52	53	96	24	9853	138	-257	395	-66	-41
Veronica biloba	73.83	38.25	GMBA-HUP-210149	615421171	-50	71	-185	205	31	9	35	79	30	49	47	98	24	9897	148	-249	397	-56	-32
Veronica biloba	73.83	35.4	GMBA-HUP-32688	615420840	152	250	47	416	64	8	48	174	47	106	83	113	34	7769	319	-6	325	149	107
Veronica biloba	73.9	36.5	GMBA-HUP-39119	615420890	96	212	-28	106	26	1	72	53	10	25	15	109	28	9206	289	-88	377	92	45
Veronica biloba	74.1	36.25	GMBA-HUP-156551	615421297	30	146	-95	188	30	4	49	82	21	44	37	97	26	9309	218	-152	370	21	-14
Veronica biloba	74.12	36.28	GMBA-HUP-158177	615421308	0	117	-127	198	31	5	46	85	24	45	41	93	25	9454	188	-183	371	-11	-42
Veronica biloba	74.13	33.77	GMBA-HUP-26488	615420783	180	262	83	654	101	19	43	251	80	169	141	118	37	7002	335	23	312	139	137
Veronica biloba	74.22	35.85	GMBA-HUP-59559	615421387	-34	82	-159	268	40	7	44	111	32	63	57	86	23	9378	149	-212	361	-48	-72
Veronica biloba	74.28	36.25	GMBA-HUP-37300	615420889	74	190	-50	158	31	2	57	75	15	37	26	105	28	9200	265	-107	372	68	26
Veronica biloba	74.3	35.9	GMBA-HUP-30660	615420854	92	203	-26	240	44	4	55	113	25	53	43	105	29	8799	275	-82	357	86	46
Veronica biloba	74.5	36.58	GMBA-HUP-103172	615421058	-36	83	-167	136	22	3	49	61	16	30	27	93	24	9734	156	-226	382	-48	-80
Veronica biloba	74.52	35.53	GMBA-HUP-78310	615420743	110	215	-1	378	65	8	59	186	43	70	75	109	31	8306	286	-55	341	104	65
Veronica biloba	74.55	36.62	GMBA-HUP-100050	615421359	8	129	-124	118	20	2	52	53	12	28	21	99	25	9767	203	-184	387	-1	-39
Veronica biloba	74.57	35.35	GMBA-HUP-78311	615420744	3	119	-122	355	52	9	45	143	39	90	72	86	24	9428	184	-173	357	-11	-35
Veronica biloba	74.58	36.58	GMBA-HUP-102837	615421073	-41	79	-172	129	21	3	50	58	15	28	26	93	24	9776	152	-231	383	-52	-84
Veronica biloba	74.6	35.18	GMBA-HUP-30665	615420856	-185	-76	-297	423	55	16	35	151	64	122	102	79	22	8698	-10	-354	344	-205	-215
Veronica biloba	74.6	35.25	GMBA-HUP-32497	615420844	5	120	-121	406	59	10	44	161	45	105	83	85	24	9391	184	-170	354	-10	-33
Veronica biloba	74.62	36.62	GMBA-HUP-101595	615421067	-12	103	-138	372	53	10	43	146	42	96	76	83	23	9439	167	-187	354	-27	-49
Veronica biloba	74.62	35.18	GMBA-HUP-30666	615420857	-12	110	-144	119	20	2	52	53	13	28	22	97	25	9831	184	-203	387	-21	-57
Veronica biloba	74.63	36.57	GMBA-HUP-101798	615421057	24	145	-107	117	20	2	53	53	11	28	21	101	26	9718	220	-168	388	16	-24
Veronica biloba	74.65	36.57	GMBA-HUP-102102	615421063	-3	118	-135	118	20	2	52	53	12	28	21	98	25	9794	192	-194	386	-12	-49
Veronica biloba	74.67	36.57	GMBA-HUP-101959	615421077	4	125	-129	116	20	2	54	53	11	27	21	99	25	9833	200	-188	388	-6	-43
Veronica biloba	74.67	36.55	GMBA-HUP-102030	615421070	32	152	-99	116	20	2	54	53	11	27	21	103	26	9712	229	-159	388	25	-16
Veronica biloba	74.68	35.53	GMBA-HUP-78312	615420732	56	170	-66	342	55	8	50	153	37	74	69	98	27	9147	240	-120	360	45	13
Veronica biloba	74.72	36.7	GMBA-HUP-147532	615420966	12	134	-121	104	18	2	51	46	11	25	19	101	25	9858	210	-182	392	5	-36
Veronica biloba	74.72	36.27	GMBA-HUP-45284	615420936	89	205	-36	138	29	2	63	70	13	28	23	110	29	9247	282	-96	378	85	37
Veronica biloba	74.73	36.72	GMBA-HUP-147388	615421358	28	149	-105	100	18	2	52	46	10	24	16	104	26	9797	226	-167	393	21	-22
Veronica biloba	74.75	36.5	GMBA-HUP-102901	615421065	-36	84	-168	122	20	3	47	54	14	27	24	94	24	9812	157	-228	385	-47	-80
Veronica biloba	74.77	36.67	GMBA-HUP-147746	615421357	3	125	-130	104	18	2	51	46	11	25	19	100	25	9876	201	-191	392	-5	-44
Veronica biloba	74.78	36.67	GMBA-HUP-147775	615421002	5	127	-128	104	18	2	51	46	11	25	19	100	25	9886	202	-189	391	-3	-42
Veronica biloba	74.8	36.98	GMBA-HUP-148582	615420970	-36	86	-170	92	16	2	49	40	10	23	17	97	24	9951	162	-232	394	-45	-82
Veronica biloba	74.82	34.08	GMBA-HUP-26489	615420784	136	234	30	693	110	24	44	284	97	150	160	121	37	7956	306	-19	325	135	88
Veronica biloba	74.83	36.48	GMBA-HUP-103001	615421062	-18	104	-151	125	20	3	48	55	14	29	24	95	24	9869	177	-209	386	-28	-62
Veronica biloba	74.83	36.37	GMBA-HUP-60615	615421380	3	125	-130	114	19	2	51	51	11	27	21	99	25	9865	200	-189	389	-5	-43
Veronica biloba	74.92	34.87	GMBA-HUP-32685	615420839	-2	115	-132	427	60	11	44	167	47	108	90	81	22	9700	178	-180	358	-19	-39
Veronica biloba	74.95	36.62	GMBA-HUP-37511	615420883	-7	116	-142	88	15	2	47	38	9	22	16	101	25	1000	193	-204	397	-15	-54
Veronica biloba	74.95	36.78	GMBA-HUP-37632	615420892	6	129	-129	98	17	2	50	44	9	24	17	101	25	9961	205	-189	394	-2	-42
Veronica biloba	74.97	36.87	GMBA-HUP-149518	615420962	5	128	-131	80	14	1	51	35	8	20	14	103	25	1000	205	-194	399	-2	-45
Veronica biloba	75.12	34.87	GMBA-HUP-78314	615420735	-31	87	-160	310	40	8	42	117	36	80	65	82	22	9717	152	-210	362	-47	-68
Veronica biloba	75.2	38.9	GMBA-HUP-71697	615420951	36	162	-110	91	17	2	66	42	6	42	7	116	27	1050	243	-182	425	162	-86
Veronica biloba	75.4	35.05	GMBA-HUP-157084	615421309	-11	113	-147	258	36	6	44	103	29	60	57	87	22	1022	182	-199	381	-27	-50
Veronica biloba	75.42	35	GMBA-HUP-26484	615420803	-8	116	-145	271	38	7	44	108	31	61	62	86	22	1023	184	-196	380	-24	-48
Veronica biloba	75.47	34.27	GMBA-HUP-86391	615420745	0	119	-133	470	65	13	41	177	54	111	110	78	21	9986	181	-179	360	-17	-36
Veronica biloba	75.6	34.37	GMBA-HUP-95310	615421401	11	136	-129	470	72	13	44	187	55	98	118	78	20	1052	200	-175	375	-7	-27
Veronica biloba	75.62	35.3	GMBA-HUP-26483	615420802	104	222	-26	204	35	4	55	94	23	27	60	122	30	9586	304	-91	395	103	116
Veronica biloba	75.72	34.3	GMBA-HUP-95311	615421402	-44	70	-169	238	30	7	39	80	30	62	52	86	24	9432	135	-223	358	69	-80
Veronica biloba	75.77	34.43	GMBA-HUP-91339	615421375	26	159	-125	467	84	12	54	203	55	77	136	77	19	1128	224	-169	393	-66	-15
Veronica biloba	75.97	34.3	GMBA-HUP-91338	615421411	48	177	-99	457	90	11	58	208	54	66	146	89	22	1090	244	-152	396	-91	79
Veronica biloba	76.02	34.27	GMBA-HUP-91328	615421439	26	152	-117	379	68	9	52	160	44	65	113	86	22	1066	219	-168	387	-110	-14
Veronica biloba	76.08	34.33	GMBA-HUP-91327	615421438	-84	29	-204	153	20	5	36	55	23	44	31	91	25	9192	97	-263	360	29	-119
Veronica biloba	76.17	34.08	GMBA-HUP-91313	615421413	-33	80	-158	182	25	4	43	64	23	43	42	92	25	9380	148	-215	363	80	-69
Veronica biloba	76.27	35.55	GMBA-HUP-59674	615421383	-83	39	-214	88	13	2	44	33	11	29	14	99	25	9890	114	-277	391	38	-126
Veronica biloba	76.37	34.38	GMBA-HUP-91341	615421377	40	166	-102	259	52	6	59	120	32	38	85	100	25	1050	238	-162	400	-92	67
Veronica biloba	76.45	34.55	GMBA-HUP-91318	615421421	0	122	-136	145	21	3	43	51	17	32	38	101	25	1011	197	-197	394	-126	-42
Veronica biloba	76.58	34.1	GMBA-HUP-82026	615420755	-68	44	-187	98	15	4	32	35	17	28	22	99	27	9058	115	-249	364	43	-105
Veronica biloba	76.69	34.54	GMBA-HUP-172594	615421328	7	128	-127	122	17	3	41	43	16	27	34	108	27	9977	206	-192	398	-117	-37
Veronica biloba	76.7	34.54	GMBA-HUP-172595	615421329	-12	108	-143	99	16	2	48	38	12	26	24	107	27	9812	185	-207	392	107	-54
Veronica biloba	76.71	34.55	GMBA-HUP-172596	615421330	-15	104	-145	95	15	2	51	37	12	25	22	107	27	9762	181	-210	391	103	-57
Veronica biloba	76.8	33.53	GMBA-HUP-91321	615421424	39	142	-77	355	58	10	47	144	43	61	105	104	29	8564	208	-140	348	-68	2
Veronica biloba	76.82	34.33	GMBA-HUP-45285	615420939	44	163	-89	176	31	4	52	78	22	30	59	114	28	9817	239	-156	395	-77	0
Veronica biloba	77.08	32.6	GMBA-HUP-82024	615420753	9	99	-89	506	66	13	39	168	59	131	125	98	31	7354	157	-151	308	-83	-24
Veronica biloba	77.16	33.2	GMBA-HUP-117388	615421031	23	121	-85	331	50	10	43	125	41	63	92	108	31	8028	188	-150	338	-76	-14
Veronica biloba	77.17	32.58	GMBA-HUP-86390	615420750	-18	74	-118	432	57	11	39	161	52	133	99	100	31	7531	135	-181	316	71	-52
Veronica biloba	77.22	32.72	GMBA-HUP-82023	615420752	16	107	-84	463	64	13	39	162	56	107	120	102	32	7458	168	-147	315	-77	-19
Veronica biloba	77.23	32.35	GMBA-HUP-86392	615420746	50	131	-42	750	109	19	41	268	87	167	193	95	33	6754	183	-102	285	3	18
Veronica biloba	77.27	33.08	GMBA-HUP-117390	615421033	-42	59	-148	243	36	7	39	93	32	77	54	106	30	8124	128	-214	342	57	-79
Veronica biloba	77.27	34.68	GMBA-HUP-70216	615420716	68	185	-64	114	21	3	54	52	14	18	40	128	31	9680	269	-139	408	-48	83
Veronica biloba	77.38	32.98	GMBA-HUP-117385	615421026	-31	68	-137	272	38	8	39	101	35	83	63	107	31	8013	135	-203	338	66	-69
Veronica biloba	77.5	32.92	GMBA-HUP-117384	615421023	-8	90	-111	310	37	9	37	104	40	83	78	110	32	7864	158	-178	336	87	-45
Veronica biloba	77.53	32.95	GMBA-HUP-82025	615420754	-48	52	-153	260	43	7	44	106	34	91	56	108	31	8016	121	-221	342	50	-85
Veronica biloba	77.54	34.08	GMBA-HUP-117377	615421036	55	161	-62	121	15	4	37	42	15	34	35	134	34	8651	246	-138	384	-46	9
Veronica biloba	77.61	34.22	GMBA-HUP-117376	615421035	5	118	-115	98	17	3	43	41	13	36	22	127	32	9059	201	-190	391	116	-41
Veronica biloba	77.62	33.36	GMBA-HUP-117386	615421029	-54	49	-160	221	39	6	46	93	29	80	46	111	31	8204	120	-230	350	47	-93
Veronica biloba	77.62	33.08	GMBA-HUP-82027	615420756	-22	83	-132	178	26	6	38	65	25	53	42	116	32	8366	156	-202	358	80	-63
Veronica biloba	77.64	33.09	GMBA-HUP-117389	615421032	-37	66	-143	225	35	7	40	87	31	73	51	113	32	8142	137	-212	349	63	-76
Veronica biloba	77.67	33.11	GMBA-HUP-117387	615421030	-45	58	-152	213	36	6	44	87	28	74	46	113	32	8191	130	-222	352	56	-85
Veronica biloba	77.75	33.46	GMBA-HUP-117379	615421038	-57	50	-168	150	29	5	48	65	21	57	29	116	31	8530	126	-240	366	48	-99
Veronica biloba	77.77	33.52	GMBA-HUP-91340	615421376	-50	58	-162	140	27	4	49	60	19	52	29	117	31	8600	134	-234	368	56	-93
Veronica biloba	77.78	33.45	GMBA-HUP-117378	615421037	-33	74	-144	154	26	5	42	61	22	52	34	119	32	8497	150	-216	366	71	-75
Veronica biloba	77.82	33.47	GMBA-HUP-95308	615421399	-37	70	-148	147	26	5	41	59	22	51	32	119	32	8518	147	-220	367	68	-80
Veronica biloba	77.85	33.47	GMBA-HUP-117381	615421040	-39	69	-150	146	26	4	43	60	20	52	31	119	32	8536	145	-223	368	67	-82
Veronica biloba	77.9	33.09	GMBA-HUP-117391	615421034	-27	76	-134	216	34	6	40	84	28	71	49	118	33	8207	149	-206	355	73	-69
Veronica biloba	78.01	32.98	GMBA-HUP-117380	615421039	-29	74	-134	230	38	6	43	92	30	78	52	118	33	8104	147	-206	353	71	-71
Veronica biloba	78.03	32.95	GMBA-HUP-117383	615421020	-35	68	-140	234	40	6	45	96	30	83	52	118	33	8127	141	-213	354	65	-77
Veronica biloba	78.13	32.85	GMBA-HUP-117382	615421041	-19	82	-123	258	41	7	42	101	33	85	60	120	34	8012	155	-196	351	79	-62
Veronica biloba	79.0704	30.7216	WII00598302285	685750096	63	130	-12	1362	255	26	62	660	141	582	289	95	37	5582	182	-70	252	123	30
Veronica biloba	83.67	28.72	GMBA-HUP-173910	615421336	112	162	48	364	68	6	61	176	39	162	58	111	47	4564	223	-13	236	156	80
Veronica biloba	83.68	28.75	GMBA-HUP-173911	615421337	104	155	40	351	64	6	59	165	38	147	64	112	47	4554	216	-22	238	148	72
Veronica biloba	83.8	28.9833	L.4134012	1140139516	32	89	-32	444	85	4	64	213	46	193	86	113	45	4770	149	-97	246	83	0
Veronica biloba	83.9	28.1	GMBA-HUP-174788	615421293	198	239	133	2325	576	3	108	1568	35	1568	50	111	48	4300	294	67	227	239	141
Veronica biloba	97.3031	33.1019	6652	147059763	30	117	-67	479	104	2	98	288	10	288	10	152	42	7172	192	-165	357	117	-59
Veronica biloba	97.305	33.1017	barcode-00129399	727325204	30	117	-67	479	104	2	98	288	10	288	10	152	42	7172	192	-165	357	117	-59
Veronica biloba	98.5809	31.8061	ea81b20a-b6bf-11e1-8c2f-acd112e444a7	1030893949	68	144	-18	594	131	2	99	357	8	357	8	153	45	6348	219	-114	333	144	-10
Veronica biloba	101.561	34.6297	E00137817	575014553	10	97	-91	604	125	2	90	338	10	337	10	154	41	7337	168	-206	374	92	-91
Veronica biloba	101.866	30.1414	ea81b279-b6bf-11e1-8c2f-acd112e444a7	1030893954	28	98	-52	934	186	5	91	536	19	536	19	125	42	5812	154	-141	295	98	-52
Veronica biloba	102.544	32.7909	ea81b357-b6bf-11e1-8c2f-acd112e444a7	1030893975	34	112	-56	746	133	4	81	376	18	376	18	160	44	6512	188	-171	359	112	-56
Veronica biloba	102.962	33.5759	ea81b2e9-b6bf-11e1-8c2f-acd112e444a7	1030893944	17	99	-81	662	122	3	82	348	14	333	14	151	40	6996	173	-197	370	96	-81
Veronica biloba	103.757	36.0759	f66baef8-b6bf-11e1-8c2f-acd112e444a7	1030797406	98	216	-38	334	82	2	91	197	7	181	7	133	31	9773	291	-126	417	201	-38
Veronica campylopoda	35.6167	30.6833	169323	367093777	141	208	65	320	72	0	108	205	0	0	205	116	43	5611	283	15	268	65	208
Veronica campylopoda	37.1586	36.2028	185913	367093781	171	271	69	339	66	0	82	184	2	3	184	134	38	7952	360	15	345	69	269
Veronica campylopoda	42.9	39.5667	30979	874799146	71	192	-64	515	67	12	42	187	45	70	138	130	30	1001	296	-134	430	61	191
Veronica campylopoda	43.0667	38.05	27046	1135464936	75	188	-34	637	97	5	59	257	21	21	205	100	28	8771	266	-86	352	2	188
Veronica campylopoda	43.8667	38.2667	25729	1135464814	66	182	-53	467	70	8	50	184	29	29	129	108	28	9158	266	-110	376	46	182
Veronica campylopoda	44.6244	40.2692	2006-0007518	1231216365	89	195	-26	396	71	18	45	170	58	109	58	118	32	8582	279	-85	364	128	-26
Veronica campylopoda	44.7278	39.9106	152927	367093773	122	241	-9	279	49	11	44	114	36	53	54	127	31	9673	336	-72	408	171	237
Veronica campylopoda	44.7528	39.8895	FR-0112283	812033833	117	235	-12	286	51	12	46	119	39	57	53	125	31	9541	328	-74	402	165	231
Veronica campylopoda	46.0289	39.5505	FR-0105622	620621267	78	180	-29	536	88	22	45	227	79	137	79	108	31	8194	259	-84	343	114	-29
Veronica campylopoda	61.77	33.07	GMBA-HUP-192744	615421693	153	265	41	157	37	0	98	99	0	0	92	164	40	8604	363	-41	404	64	265
Veronica campylopoda	62	34.5	GMBA-HUP-228462	615421623	150	262	42	273	61	0	104	170	0	0	148	153	39	8477	352	-35	387	59	262
Veronica campylopoda	62.1	34.75	GMBA-HUP-193168	615421681	123	231	16	307	68	0	97	182	0	0	158	149	38	8260	323	-60	383	31	231
Veronica campylopoda	62.28	33.47	GMBA-HUP-203412	615421633	153	265	41	194	45	0	101	124	0	0	115	161	40	8607	361	-41	402	63	265
Veronica campylopoda	62.5	33	GMBA-HUP-228465	615421626	170	284	56	143	35	0	109	94	0	0	88	167	40	8764	385	-26	411	80	284
Veronica campylopoda	63.45	34.4	GMBA-HUP-193267	615421679	112	212	5	295	59	0	88	162	1	1	151	140	37	7884	306	-68	374	20	212
Veronica campylopoda	63.75	35	GMBA-HUP-228470	615421609	103	200	0	333	69	0	85	172	1	1	152	136	36	7641	296	-72	368	12	200
Veronica campylopoda	64.83	36.08	GMBA-HUP-190836	615421686	141	251	35	400	87	0	87	228	3	6	139	135	35	8260	350	-30	380	90	239
Veronica campylopoda	64.92	35.95	GMBA-HUP-190678	615421694	144	252	40	369	83	0	89	211	2	4	135	136	35	8131	351	-29	380	95	238
Veronica campylopoda	64.97	36.42	GMBA-HUP-190640	615421695	142	259	27	395	78	1	87	220	6	9	131	134	34	8830	357	-35	392	88	246
Veronica campylopoda	65.1	35.92	GMBA-HUP-190712	615421691	129	235	24	339	74	0	86	191	2	4	129	139	36	8061	335	-49	384	81	222
Veronica campylopoda	65.12	32.33	GMBA-HUP-202107	615421698	178	292	61	174	45	0	112	124	0	0	107	173	41	8883	399	-15	414	83	292
Veronica campylopoda	65.22	31.57	GMBA-HUP-192464	615421667	195	309	79	151	46	0	119	112	1	1	97	175	42	8823	413	0	413	103	309
Veronica campylopoda	65.5	31.6	GMBA-HUP-192439	615421672	193	307	77	168	54	0	118	127	1	2	112	174	42	8854	412	-2	414	99	243
Veronica campylopoda	65.75	31	GMBA-HUP-228460	615421621	194	304	82	180	56	0	115	132	2	4	118	175	43	8562	406	0	406	103	244
Veronica campylopoda	66	33.25	GMBA-HUP-228452	615421613	128	247	2	226	55	0	103	145	0	0	124	171	39	9387	357	-80	437	19	247
Veronica campylopoda	66.17	36.87	GMBA-HUP-190573	615421659	174	295	54	183	41	0	90	103	0	0	86	131	33	9253	385	-9	394	73	295
Veronica campylopoda	66.58	29.03	GMBA-HUP-26507	615421464	141	236	45	163	36	1	83	92	8	31	83	164	45	7378	326	-35	361	61	139
Veronica campylopoda	66.8	31.5	GMBA-HUP-190112	615421687	163	277	43	250	71	0	114	173	2	6	157	168	39	8937	377	-45	422	62	222
Veronica campylopoda	66.9	36.75	GMBA-HUP-199201	615421689	174	299	51	176	43	0	95	103	0	0	82	135	33	9576	387	-16	403	71	299
Veronica campylopoda	67	30.2	GMBA-HUP-26504	615421461	159	263	54	243	50	0	85	144	10	28	125	148	41	8052	346	-14	360	74	156
Veronica campylopoda	67.03	30.38	GMBA-HUP-26505	615421462	142	246	36	259	54	0	88	155	11	28	138	153	41	8092	334	-37	371	54	141
Veronica campylopoda	67.17	36.72	GMBA-HUP-199123	615421692	17	130	-110	317	72	0	81	173	4	6	116	147	34	9190	224	-208	432	-42	118
Veronica campylopoda	67.17	34.8	GMBA-HUP-181835	615421657	174	304	50	182	45	0	93	109	0	0	86	134	33	9818	388	-17	405	70	304
Veronica campylopoda	67.18	34.82	GMBA-HUP-198161	615421685	32	146	-96	268	61	0	80	146	4	5	101	150	34	9288	241	-193	434	-28	133
Veronica campylopoda	67.25	32	GMBA-HUP-228458	615421619	18	131	-109	312	70	0	79	170	5	7	116	147	34	9202	225	-206	431	-41	119
Veronica campylopoda	67.25	36.83	GMBA-HUP-228466	615421627	115	237	-18	263	78	0	113	169	3	3	162	162	36	9696	337	-112	449	1	237
Veronica campylopoda	67.25	34.75	GMBA-HUP-228459	615421620	175	301	53	177	45	0	96	104	0	0	81	137	33	9605	389	-15	404	73	301
Veronica campylopoda	67.3	34.8	GMBA-HUP-181517	615421640	1	109	-122	384	85	0	80	209	5	9	141	140	33	8888	200	-218	418	-57	99
Veronica campylopoda	67.67	36	GMBA-HUP-228455	615421616	70	173	-39	360	78	0	83	199	2	4	137	129	34	8144	259	-116	375	18	163
Veronica campylopoda	67.75	36.6	GMBA-HUP-190511	615421669	155	275	36	233	54	0	90	132	0	0	97	137	34	9253	367	-31	398	101	275
Veronica campylopoda	67.82	30.42	GMBA-HUP-26508	615421465	60	157	-44	339	56	6	57	152	23	71	136	138	38	7713	239	-121	360	-31	67
Veronica campylopoda	67.83	34.82	GMBA-HUP-187629	615421637	71	172	-44	115	20	0	73	58	1	5	58	147	37	8315	262	-127	389	-44	162
Veronica campylopoda	67.92	34.82	GMBA-HUP-187663	615421636	63	164	-53	165	28	0	74	77	2	6	77	143	36	8319	252	-135	387	-53	154
Veronica campylopoda	68	34.25	GMBA-HUP-228456	615421617	46	158	-81	267	51	0	79	144	4	6	113	144	34	9153	248	-168	416	-12	148
Veronica campylopoda	68.12	34.87	GMBA-HUP-200212	615421683	47	147	-66	298	59	0	83	160	2	6	125	133	35	8182	230	-147	377	-6	138
Veronica campylopoda	68.22	33.67	GMBA-HUP-202628	615421634	57	174	-74	295	58	0	85	164	4	7	126	145	34	9486	265	-160	425	-4	164
Veronica campylopoda	68.48	34.07	GMBA-HUP-194612	615421699	82	199	-48	268	60	0	88	155	3	4	110	148	34	9422	291	-135	426	26	189
Veronica campylopoda	68.58	34.13	GMBA-HUP-194570	615421665	85	203	-46	283	65	0	90	165	4	5	114	148	34	9478	295	-133	428	30	193
Veronica campylopoda	68.77	34.13	GMBA-HUP-194676	615421697	91	212	-42	306	73	0	92	183	5	6	122	148	33	9635	304	-133	437	37	201
Veronica campylopoda	68.8	33.45	GMBA-HUP-202869	615421631	86	203	-44	301	63	0	83	168	9	13	127	144	34	9421	289	-128	417	26	192
Veronica campylopoda	68.92	35.55	GMBA-HUP-190397	615421674	141	254	26	391	102	0	101	251	2	2	135	115	31	8702	330	-35	365	86	254
Veronica campylopoda	69	35.75	GMBA-HUP-228468	615421629	96	200	-11	602	151	0	97	376	5	5	209	105	30	8077	271	-72	343	41	200
Veronica campylopoda	69	34.55	GMBA-HUP-180785	615421635	98	207	-28	410	107	0	96	254	9	10	138	146	36	8945	300	-104	404	43	201
Veronica campylopoda	69	33.83	GMBA-HUP-228467	615421628	105	228	-28	295	66	0	90	175	8	12	121	148	33	9777	317	-126	443	50	174
Veronica campylopoda	69.03	34.55	GMBA-HUP-194408	615421690	103	211	-20	396	101	0	96	248	9	9	135	148	36	8787	305	-97	402	49	211
Veronica campylopoda	69.05	34.33	GMBA-HUP-180729	615421638	83	197	-45	426	105	0	93	258	10	11	157	140	33	9229	285	-128	413	27	188
Veronica campylopoda	69.07	34.82	GMBA-HUP-180644	615421642	115	219	1	424	106	1	100	272	7	7	145	131	35	8343	303	-67	370	60	219
Veronica campylopoda	69.1	33.75	GMBA-HUP-194085	615421684	69	182	-56	415	87	2	83	235	18	22	162	134	33	9116	263	-138	401	9	135
Veronica campylopoda	69.12	34.98	GMBA-HUP-194344	615421676	119	225	4	467	120	1	103	303	7	7	160	116	32	8411	299	-59	358	62	225
Veronica campylopoda	69.15	34.8	GMBA-HUP-182619	615421655	138	246	22	361	92	2	99	235	8	8	127	127	33	8573	327	-48	375	82	246
Veronica campylopoda	69.2	35.23	GMBA-HUP-191349	615421677	99	204	-11	608	154	1	100	389	8	8	209	106	30	8186	272	-71	343	44	204
Veronica campylopoda	69.25	36.2	GMBA-HUP-191221	615421678	118	228	8	560	135	0	95	341	3	5	188	114	31	8429	308	-51	359	63	218
Veronica campylopoda	69.28	35.17	GMBA-HUP-180688	615421641	107	213	-4	594	152	1	101	382	9	9	202	105	30	8280	280	-64	344	50	213
Veronica campylopoda	69.3	33.98	GMBA-HUP-196958	615421675	66	174	-55	516	110	3	82	295	24	31	190	127	33	8767	251	-133	384	7	129
Veronica campylopoda	69.4	34.57	GMBA-HUP-187414	615421647	127	233	11	393	91	3	94	245	18	19	136	138	35	8537	319	-67	386	70	192
Veronica campylopoda	69.42	34.5	GMBA-HUP-228461	615421622	118	225	0	433	100	4	89	263	21	25	148	138	35	8619	310	-79	389	61	183
Veronica campylopoda	69.45	35.57	GMBA-HUP-183508	615421652	86	189	-18	765	192	2	98	481	12	13	257	98	29	7905	254	-77	331	31	180
Veronica campylopoda	69.5	34.57	GMBA-HUP-187452	615421643	102	206	-7	682	172	3	99	433	15	15	227	102	30	8136	272	-66	338	45	206
Veronica campylopoda	69.5	35.25	GMBA-HUP-228454	615421615	106	212	-10	535	124	5	90	323	27	30	178	128	34	8476	291	-84	375	49	170
Veronica campylopoda	69.5	36.5	GMBA-HUP-228457	615421618	132	245	20	529	121	0	92	314	4	6	173	125	33	8584	333	-41	374	77	233
Veronica campylopoda	69.53	34.6	GMBA-HUP-186937	615421639	97	202	-18	591	136	5	89	355	30	32	196	123	33	8408	278	-89	367	40	161
Veronica campylopoda	69.53	36.73	GMBA-HUP-182728	615421648	154	271	38	434	93	0	90	253	2	4	144	135	34	8915	365	-26	391	100	257
Veronica campylopoda	69.58	33.58	GMBA-HUP-228453	615421614	71	177	-45	540	102	9	68	278	45	68	185	124	33	8530	248	-121	369	12	133
Veronica campylopoda	69.63	36.7	GMBA-HUP-182763	615421646	151	266	36	454	100	0	93	267	2	4	148	135	34	8823	361	-28	389	97	253
Veronica campylopoda	69.68	33.32	GMBA-HUP-202746	615421632	131	243	19	551	122	1	91	320	6	9	177	129	34	8535	334	-43	377	76	231
Veronica campylopoda	69.68	36.7	GMBA-HUP-182804	615421644	159	261	49	430	65	9	55	178	41	119	104	141	37	8190	336	-36	372	108	166
Veronica campylopoda	69.87	36.58	GMBA-HUP-193738	615421700	135	248	24	545	124	1	92	321	6	10	172	130	34	8535	338	-40	378	80	236
Veronica campylopoda	70.83	34.75	GMBA-HUP-228451	615421612	138	241	32	832	158	25	64	416	88	131	219	110	33	8061	306	-25	331	80	149
Veronica campylopoda	71.08	34.08	GMBA-HUP-26511	615421503	163	262	59	741	126	22	52	314	86	184	168	113	33	7906	332	-2	334	108	119
Veronica campylopoda	71.67	34.02	GMBA-HUP-26513	615421505	227	322	118	416	69	10	55	156	48	128	101	138	36	7994	408	35	373	179	177
Veronica campylopoda	71.78	35.85	GMBA-HUP-26515	615421507	154	254	49	434	104	7	86	250	25	25	116	115	34	7865	328	-3	331	98	254
Veronica campylopoda	71.8	35.55	GMBA-HUP-26514	615421506	161	273	48	711	134	20	63	349	90	91	192	111	32	8612	343	-2	345	98	174
Veronica campylopoda	73.42	34.05	GMBA-HUP-26512	615421504	112	186	23	1427	272	28	62	658	126	636	257	82	31	6371	244	-20	264	175	83
Veronica campylopoda	74.82	34.08	GMBA-HUP-26516	615421508	136	234	30	693	110	24	44	284	97	150	160	121	37	7956	306	-19	325	135	88
Veronica catarractae	174.064	-39.2958	AK264547	1269306059	18	65	-29	6056	652	304	22	1908	1088	1088	1908	82	42	3667	129	-62	191	-29	65
Veronica catarractae	175.583	-39.25	AK252110	1269298509	33	81	-16	4499	488	238	21	1428	848	853	1428	88	44	3816	146	-53	199	-16	81
Veronica catarractae	168.417	-44.5833	AK8356	1269353608	39	91	-17	2957	288	178	12	805	688	694	689	98	44	4175	162	-58	220	38	72
Veronica catarractae	167.043	-45.2706	CHR 97510	1091122470	54	99	6	2743	255	179	10	724	631	667	631	93	46	3572	163	-36	199	58	6
Veronica catarractae	167.611	-44.8956	Plot:62751/Survey:198/Taxon:2388	91006390	56	104	5	2794	272	176	12	758	626	678	626	96	46	3793	170	-37	207	54	5
Veronica catarractae	167.034	-46.1465	Plot:66778/Survey:873/Taxon:2388	91006430	57	99	12	2008	186	138	8	543	482	489	487	92	48	3302	160	-29	189	37	20
Veronica catarractae	167.732	-44.6529	Plot:62493/Survey:198/Taxon:2388	91006432	57	106	5	3262	320	204	12	892	724	789	724	95	45	3866	172	-37	209	55	5
Veronica catarractae	167.784	-44.8644	Plot:62652/Survey:198/Taxon:2388	91006435	58	107	6	2645	260	165	12	721	591	641	591	97	46	3873	173	-36	209	56	6
Veronica catarractae	166.893	-46.0402	CHR 111934	1091298339	60	102	15	2148	198	148	8	577	514	525	516	92	48	3321	163	-26	189	40	23
Veronica catarractae	167.479	-45.0219	Plot:63031/Survey:198/Taxon:2388	91006417	62	108	11	2613	254	166	12	707	583	637	583	95	46	3704	173	-30	203	59	11
Veronica catarractae	167.771	-44.7923	CHR 593843	1091119441	62	110	10	2807	277	175	13	767	621	682	621	96	46	3817	176	-32	208	60	10
Veronica catarractae	175.283	-40.95	AK8363	1269354693	63	108	17	2635	302	129	24	871	475	475	871	85	45	3555	168	-19	187	17	108
Veronica catarractae	166.905	-45.68	CHR 230549	1091196066	64	107	18	2325	212	157	9	618	547	569	547	93	48	3378	169	-24	193	68	18
Veronica catarractae	167.591	-45.011	Plot:62891/Survey:198/Taxon:2388	91006437	64	111	14	2461	242	155	12	670	546	601	546	96	46	3706	176	-29	205	62	14
Veronica catarractae	167.717	-44.9214	Plot:66449/Survey:518/Taxon:2388	91006418	65	113	14	2530	250	159	13	691	558	619	558	97	46	3792	178	-29	207	62	14
Veronica catarractae	166.775	-45.6811	CHR 227427	1091264748	67	109	22	2445	224	166	9	654	572	600	572	92	48	3301	169	-20	189	71	22
Veronica catarractae	169.202	-44.1916	CHR 619421	1091208641	67	121	8	3146	314	183	13	885	710	732	710	103	44	4342	192	-37	229	66	8
Veronica catarractae	167.36	-44.9814	CHR 8922	1091126166	68	113	19	2813	273	180	12	762	617	692	617	94	47	3604	177	-23	200	65	19
Veronica catarractae	175.417	-40.8667	AK8366	1269289877	68	113	22	2577	297	127	24	853	465	465	853	86	45	3555	173	-15	188	22	113
Veronica catarractae	167.245	-45.0628	CHR 199809	1091287909	70	115	22	2749	265	177	12	740	606	677	606	94	47	3561	178	-20	198	68	22
Veronica catarractae	167.579	-44.9558	CHR 218312	1091209293	70	117	20	2587	256	163	13	707	564	636	564	96	47	3685	181	-23	204	68	20
Veronica catarractae	175.45	-40.7804	Plot:74289/Survey:1139/Taxon:2388	91006400	70	115	24	2565	294	127	24	845	465	465	845	87	46	3569	175	-13	188	24	115
Veronica catarractae	167.549	-45.0285	CHR 280441	1091317366	71	117	22	2418	239	153	13	660	528	595	528	96	47	3648	181	-22	203	69	22
Veronica catarractae	167.532	-45.1923	CHR 520312	1091146941	72	117	23	2035	200	129	12	553	452	500	452	97	47	3618	182	-21	203	69	23
Veronica catarractae	167.447	-45.0036	CHR 65485	1091209478	72	118	24	2620	257	167	13	713	571	646	571	95	47	3611	182	-20	202	69	24
Veronica catarractae	167.32	-44.9232	Plot:62997/Survey:198/Taxon:2388	91006393	73	118	24	3019	294	194	13	819	654	746	654	94	47	3581	180	-18	198	70	24
Veronica catarractae	167.32	-44.9224	Plot:62998/Survey:198/Taxon:2388	91006395	73	118	24	3019	294	194	13	819	654	746	654	94	47	3581	180	-18	198	70	24
Veronica catarractae	167.639	-44.6917	CHR 594585	1091205036	73	119	22	3336	330	212	14	914	713	824	713	94	46	3701	182	-21	203	70	22
Veronica catarractae	175.268	-40.9695	CHR 622188	1091305880	73	117	28	2430	279	118	24	802	437	437	802	85	45	3495	177	-9	186	28	117
Veronica catarractae	175.396	-40.8404	Plot:74301/Survey:1139/Taxon:2388	91006412	73	118	28	2486	285	122	24	819	449	449	819	86	45	3512	178	-9	187	28	118
Veronica catarractae	167.657	-45.2551	Plot:63305/Survey:198/Taxon:2388	91006427	74	121	25	1706	170	107	13	466	378	419	378	99	48	3677	186	-20	206	72	25
Veronica catarractae	175.263	-40.9777	Plot:74322/Survey:1139/Taxon:2388	91006422	74	118	29	2406	276	117	24	794	433	433	794	85	45	3485	178	-8	186	29	118
Veronica catarractae	166.942	-45.2197	CHR 125770	1091281073	75	118	29	2777	259	183	11	740	619	686	619	93	48	3391	179	-14	193	80	29
Veronica catarractae	177.134	-38.5818	HO 78544	994595415	75	122	27	3059	330	189	19	967	616	616	967	95	46	3735	187	-16	203	27	122
Veronica catarractae	167.604	-44.9563	Plot:62784/Survey:198/Taxon:2388	91006416	76	122	26	2542	254	161	14	698	546	629	546	96	47	3676	186	-18	204	74	26
Veronica catarractae	167.604	-44.9555	Plot:62782/Survey:198/Taxon:2388	91006414	76	122	26	2542	254	161	14	698	546	629	546	96	47	3676	186	-18	204	74	26
Veronica catarractae	176.127	-39.7922	Plot:48389/Survey:1254/Taxon:2388	91006411	76	123	29	2192	239	129	19	684	449	449	684	92	46	3704	186	-12	198	29	123
Veronica catarractae	167.379	-45.509	CHR 286330	1091215197	78	122	30	1712	162	111	11	452	392	420	392	98	48	3494	187	-15	202	75	30
Veronica catarractae	167.152	-45.4428	CHR 23965	1091270078	78	121	32	2129	199	140	11	562	483	524	483	96	48	3416	184	-13	197	82	32
Veronica catarractae	168.944	-44.1197	CHR 619424	1091152440	78	131	21	3625	366	213	14	1030	813	839	813	101	45	4228	199	-25	224	77	21
Veronica catarractae	167.221	-45.5382	CHR 470050	1091119837	80	124	34	1910	179	125	10	503	438	469	438	97	49	3425	186	-11	197	84	34
Veronica catarractae	167.322	-44.9258	Plot:62995/Survey:198/Taxon:2388	91006394	80	125	33	3032	296	196	13	823	646	755	646	93	46	3523	186	-12	198	77	33
Veronica catarractae	166.917	-45.25	AK252109	1269298502	81	123	35	2744	258	182	11	733	609	681	609	93	48	3348	183	-9	192	85	35
Veronica catarractae	175.433	-40.8833	AK264549	1269255418	81	126	36	2325	268	114	24	769	419	419	769	86	45	3499	185	-2	187	36	126
Veronica catarractae	167.361	-45.4831	CHR 205112	1091176685	82	126	35	1737	166	112	11	463	395	425	395	98	48	3463	190	-11	201	80	35
Veronica catarractae	166.501	-45.8386	CHR 188884	1091273544	84	123	41	2475	232	174	9	675	572	618	573	89	49	3131	179	-1	180	88	49
Veronica catarractae	167.681	-44.9753	CHR 193054	1091164501	84	130	35	2369	240	149	15	655	499	591	499	96	47	3638	192	-10	202	82	35
Veronica catarractae	178.05	-37.9167	AK273448	1269323514	84	130	37	3181	366	179	23	1051	591	647	1051	94	47	3643	193	-5	198	37	130
Veronica catarractae	175.739	-39.3704	CHR 103275	1091288418	88	135	41	1848	189	104	16	546	380	385	543	91	46	3644	196	0	196	49	120
Veronica catarractae	166.506	-45.6854	CHR 97507 A	1091321276	89	129	47	2577	243	180	10	703	587	645	587	90	49	3126	185	3	182	94	47
Veronica catarractae	175.267	-40.95	AK107850	1269338968	89	132	45	2170	246	105	24	709	392	392	709	85	46	3411	191	7	184	45	132
Veronica catarractae	-1.49503	51.5623	61295883	308435946	89	150	30	719	75	45	16	218	149	169	189	74	35	4701	203	-5	208	40	53
Veronica catarractae	175.75	-39.2167	AK37529	1269352580	90	136	43	2447	254	131	17	734	504	508	729	92	46	3628	198	0	198	50	121
Veronica catarractae	166.919	-45.9346	CHR 97508	1091223221	91	131	48	1988	187	138	10	542	459	493	466	93	50	3152	188	2	186	95	56
Veronica catarractae	175.4	-40.8667	AK245737	1269239314	91	135	45	2174	248	106	24	711	393	393	711	87	46	3477	193	6	187	45	135
Veronica catarractae	175.485	-40.7746	Plot:75164/Survey:1317/Taxon:2388	91006426	91	135	46	2163	247	106	24	704	392	392	704	88	46	3463	195	6	189	46	135
[truncated: 7,382 more rows]
