# Supplementary material for: Evolution of morphological and climatic adaptations in Veronica L. (Plantaginaceae)
Source: PeerJ. 2016 Aug 16;4:e2333. doi: 10.7717/peerj.2333 (PMC4991887; doi:10.7717/peerj.2333)
Supplement: Table S5 [file peerj-04-2333-s005.xlsx]

## Sheet: metadata
Species	bio_1	bio_10	bio_11	bio_12	bio_13	bio_14	bio_15	bio_16	bio_17	bio_18	bio_19	bio_2	bio_3	bio_4	bio_5	bio_6	bio_7	bio_8	bio_9		bio_1 = Annual Mean Temperature
V. abyssinica	169.578	180.47	156.952	1713.2	292.964	27.5181	61.6506	761.542	117.229	365.169	516.217	117.94	76.8072	924.181	249.518	96.3133	153.205	166.277	167.843		bio_2 = Mean Diurnal Range (Mean of monthly (max temp - min temp))
V. acinifolia	109.847	181.597	36.5208	704.854	72.1042	46.5625	12.5764	200.309	149.729	165.358	185.538	91.1875	36.5694	5650.27	246.545	0.28125	246.264	93.9965	118.75		bio_3 = Isothermality (bio_2/bio_7) (* 100)
V. alatavica	-27	111	-207	269	62	3	96	171	9	171	9	85	20	1247	173	-248	421	111	-207		bio_4 = Temperature Seasonality (standard deviation *100)
V. alpina																					bio_5 = Max Temperature of Warmest Month
V. anagallis-aquatica	108.802	181.49	37.3166	770.96	92.0578	37.5226	28.696	257.538	128.289	175.168	208.005	87.0553	35.4799	5580.73	241.377	-3.43216	244.809	120.631	90.6055		bio_6 = Min Temperature of Coldest Month
V. arvensis	98.8152	176.735	21.7652	782.987	89.4152	42.3957	22.4565	250.172	141.391	197.259	190.857	81.3717	32.2848	6039.97	234.085	-15.9652	250.05	124.711	69.3978		bio_7 = Temperature Annual Range (bio_5-bio_6)
V. beccabunga	82.3828	155.508	12.1253	800.661	89.2599	45.7796	21.4733	253.657	148.842	209.613	199.949	71.3387	31.819	5637.73	206.921	-20.9211	227.842	113.353	51.7378		bio_8 = Mean Temperature of Wettest Quarter
V. biloba	38.1717	145.066	-74.7273	414.379	67.7525	11.1263	49.3131	179.091	44.0152	98.5556	100.152	117.096	31.5606	7976.78	226.227	-139.848	366.076	40.0354	42.8485		bio_9 = Mean Temperature of Driest Quarter
V. campylopoda	117.298	226.381	2.16667	391.512	84.5476	3.39286	85.4167	216.893	16.131	31.0952	138.726	135.31	34.7857	8506.99	313.286	-70.0357	383.321	56.6905	196.679		bio_10 = Mean Temperature of Warmest Quarter
V. cardiocarpa	34.5	173.5	-136	227.5	45	3	79	124.5	11	124.5	11	110.5	24.5	1204.5	246.5	-200.5	447	173.5	-136		bio_11 = Mean Temperature of Coldest Quarter
V. catarractae	95.624	140.032	49.28	2261.73	232.64	132.792	16.544	661.984	461.84	497.656	604.528	90.92	46.472	3508.14	199.456	5.712	193.744	71.912	97.624		bio_12 = Annual Precipitation
V. chamaedrys	77.0313	155.752	1.2774	859.302	98.6935	46.3624	23.217	278.765	153.36	222.481	205.38	71.0336	29.6689	6054.12	207.405	-32.4609	239.866	105.049	46.1924		bio_13 = Precipitation of Wettest Month
V. chamaepithyoides	114.333	197.333	38.6667	445.667	52.6667	16.6667	27.6667	138	69.6667	76	114.667	110.667	37.3333	6213	283.333	-7	290.333	114	196		bio_14 = Precipitation of Driest Month
V. cheesemanii	60.4194	105.839	12.0968	2299.13	229.387	117.065	15.9355	659	442.419	447.806	628.613	85.4516	44.129	3647.45	163.065	-28.3226	191.387	29.4839	105.387		bio_15 = Precipitation Seasonality (Coefficient of Variation)
V. chionohebe	52.1429	105.714	-6.85714	1375.86	129.143	88.8571	10.4286	364.571	321.714	333.429	329.857	103.143	44.8571	4339.14	176.571	-50	226.571	51.4286	44.8571		bio_16 = Precipitation of Wettest Quarter
V. ciliolata	47.8136	98.3051	-6.59322	2954.71	288.186	173.678	12.2542	813.085	661.339	683.966	701.051	96.661	44.678	4030.59	166.322	-47.7797	214.102	41.1017	40.8814		bio_17 = Precipitation of Driest Quarter
V. crista-galli	99.5841	148.398	55.3717	1062.35	120.248	60.8673	21.8673	338.398	196.876	215.221	323.035	64.177	38.3097	3722.4	192.619	26.0885	166.531	65.6549	112.115		bio_18 = Precipitation of Warmest Quarter
V. cuneifolia subsp. isaurica	65.6667	157.667	-27.1667	747.667	126.833	14.3333	60.1667	345	45.5	67.6667	345	99.3333	32.5	7243.83	231.167	-72	303.167	-27.1667	156.167		bio_19 = Precipitation of Coldest Quarter
V. cupressoides	80.0909	133.727	22	1252.27	122.818	76.2727	11.9091	342.273	280.909	297.636	300.818	98.3636	44.1818	4316.82	198.545	-22.4545	221	80.5455	67.3636		Temperature unit: (°C * 10)
V. daurica	61	191	-82	711	159	8	78	379	31	379	31	92	23	1057	250	-147	397	191	-82		Precipitation unit:(mm)
V. decora	69.7206	118.324	17.2059	2304.37	230.618	125.441	14.4118	651.456	479.162	508.044	570.632	93.7353	44.75	3909.31	180.441	-26.5882	207.029	59.1912	85.2206
V. densiflora	-17	130	-177	150	33	2	75	81	8	81	10	122	27	1193	200	-251	451	130	-152
V. densifolia	45.2167	101.283	-14.5333	1734.35	176.583	99.5	15.55	502	367.45	376.15	443.583	96.6	42.3333	4484.75	170.3	-54.95	225.25	24.1333	77.5333
V. didyma	90.5628	168.055	15.7923	688.213	78.7377	38.3825	22.5027	221.656	124.645	182.284	169.754	76.7213	31.623	5908.05	223.951	-18.5628	242.514	130.929	57.9016
V. elliptica	104.656	144.477	61.3311	2334.85	239.106	148.391	14.106	655.45	489.795	563.748	530.887	83.894	47.1854	3219.15	194.669	17.7815	176.887	103.152	86.6358
V. ferganica	45.2	154	-74.2	224	45.6	2.8	62	116.2	14.4	28	73	135.6	34.2	8802.4	239.4	-155	394.4	4.2	50
V. filiformis	84.9007	159.041	12.7797	791.107	89.1235	44.8426	21.5375	252.484	146.489	214.276	192.554	73.6368	31.8935	5742.56	211.942	-20.4891	232.431	116.697	50.2107
V. fruticulosa	52.0725	127.58	-19.4638	1154.41	124.551	69.3913	17.8841	346.609	236.174	285.623	276.826	82.2609	32.6812	5796.96	187.986	-59.4638	247.449	56.3188	81.3043
V. glandulosa	128.667	141.667	113.167	1340.17	291.5	9.83333	85.8333	717.833	49.5	355.833	67.1667	124.167	71.1667	1128.67	213.333	40.1667	173.167	130.667	118.667
V. glauca	134.667	210.87	63.1852	722.815	124.815	10.9074	65.4259	338.037	42.5	45.5926	307.556	85.0926	33.3889	5860.35	273.593	24.9815	248.611	74.8333	210.278
V. hookeri	55.5773	102.856	5.08247	2882.18	285.639	149.845	15.0515	818.814	581.052	595.546	746.691	88.6804	44.0103	3792.48	163.093	-36.0619	199.155	37.5773	92.6907
V. hookeriana	76.2222	122.806	28.5556	2753.06	297.5	156.194	19	860.361	548.389	553.5	859.944	92.4167	45.8889	3686.17	185.833	-13.0833	198.917	29.1389	121.278
V. hulkeana	106.263	148.526	60.8947	944.895	102.842	53.7368	18	281.158	186.842	203.105	276.789	83.4737	45.4211	3410.95	201.158	19.4737	181.684	74.5263	148.474
V. intercedens	99.625	213.625	-11.875	716.875	113.25	4.125	65	312	17.25	17.375	264.75	105.625	29.125	8886.62	296.375	-62	358.375	35	213.5
V. javanica	165.25	210.571	111.911	1966.27	343.714	47.5893	63.5179	934.518	163.857	846.911	211.5	93.6429	46.1071	3908.93	259.411	54.8214	204.589	198.661	128.286
V. lanceolata
V. lavaudiana	93.3333	139.667	42.4444	1004.94	128.222	56.7778	25.0556	342.722	187.778	187.778	342.722	91.6667	45.5556	3762.78	196.778	-1.88889	198.667	42.4444	139.667
V. lilliputiana	82.0556	131.222	27.8889	1266.94	125.667	70.9444	14.2222	355.333	268.889	288.5	320.556	96.8333	45.3333	3991.22	193.222	-18	211.222	74.4444	100.167
V. linariifolia	144.64	216.18	64.64	2033.66	331.14	46.68	59.7	903.5	167.58	808.8	224.66	84.86	36.22	5729.58	263.52	12.44	251.08	199.28	80.4
V. linifolia	65.8293	111.78	16.4634	2825.71	281.195	146.39	15.122	807.756	563.317	586.049	724.415	87.8537	44.3415	3699.1	169.805	-25.9268	195.732	50.9024	102.61
V. longifolia	57.2403	153.917	-36.3747	654.168	78.9328	33.522	27.1525	220.072	110.031	201.452	138.088	73.1214	25.6382	6502.25	208.432	-74.9018	283.333	133.313	-2.6124
V. lyallii	80.7218	127.914	29.4586	2554.71	258.429	142.669	15.1241	731.872	529.744	570.079	613.992	92.2932	44.9323	3810.09	187.613	-15.515	203.128	73.9098	92.0376
V. macrantha	60.6875	108.237	9.65	2763.45	275.25	146.7	14.9375	784.538	563.375	588.475	702.9	90.1875	44.2875	3816.44	169.2	-32.325	201.525	45.4375	82.6
V. mampodrensis	61.2667	131.267	-0.333333	1002.13	116.333	52.7333	22.1333	319.267	182.667	182.933	278.467	98.8667	38.8	5208.2	208.533	-42.7333	251.267	35.6	131.2
V. melanocaulon	94.5714	137.81	48.5238	1018.67	109.095	55.8571	16.2857	299.524	204.238	208.81	298.143	84.381	45.2857	3481.48	191.762	7.38095	184.381	50.3333	137.762
V. missurica subsp. major	53.6882	143.269	-29.4946	808.28	113.613	21.1398	39.1075	324.204	87.6022	99.2473	301	134.882	39.5269	6816.84	250.559	-85.957	336.516	-12.2366	138.387
V. montana	91.4606	152.315	33.5311	917.261	102.303	53.805	20.1203	289.361	173.822	215.573	253.39	72.0705	36.1535	4691.9	202.29	1.68465	200.606	89.9834	83.4855
V. nivea	65.9412	120.127	11.5098	1614.04	190.824	68.4706	26.8529	536.892	250.863	254.676	510.363	93.5882	43.1765	4243.38	190.059	-25.549	215.608	26.0588	116.784
V. odora	75.4223	122.631	24.6456	2561.38	259.447	150.961	14.6165	732.306	536.859	575.039	643.476	92.8981	45.3544	3794.28	184.248	-18.3544	202.602	59.3155	79.3835
V. officinalis	63.4337	151.216	-20.0831	852.535	100.596	43.7618	25.7888	285.036	144.29	231.564	193.438	67.564	25.8404	6706	202.207	-54.6764	256.883	110.261	20.627
V. oxycarpa	103.333	215.667	-13	274.667	48.3333	6.33333	71.3333	127.667	24.3333	41.3333	79.6667	145.667	35.3333	8842	314.667	-86.3333	401	66.6667	125
V. pentasepala	79	123.389	31.7778	1259	126.5	68.2778	14.3889	356.944	251.222	258.111	343.611	85.2778	44.7778	3568.83	178.722	-9.55556	188.278	49.5	123.222
V. perfoliata	107.787	167.451	47.0255	1033.93	117.064	56.9277	19.8085	323.034	194.179	211.323	289.885	115.277	45.7319	4699.78	243.753	-5.52766	249.281	89.6766	136.434
V. persica	126.114	204.876	45.96	799.537	98	41.1895	26.8084	261.295	141.451	186.686	192.333	98.9684	36.16	6182.27	270.779	-1.50737	272.286	150.968	92.6547
V. pinnata	3.8	152	-153.8	469	65.4	21.6	44.8	173.8	70.8	169.8	80.8	107	25.2	2206.8	227.6	-209.8	437.4	144	-126.8
V. plano-petiolata
V. pulvinaris	46.3077	94.044	-4.8022	2546.55	251.582	131.484	15.0769	721.604	505.473	518.692	688.978	88.4396	43.8462	3836.76	155.033	-44.3297	199.363	18.3297	90.8352
V. quadrifaria	54.1163	102.279	2.34884	1733.3	174.349	93.0698	14.6279	494.558	348.605	362.209	482	89.6279	44.1628	3875.14	163.14	-37.5581	200.698	20.5116	95.2791
V. raoulii	88.2889	132.956	39.6667	1326.71	133.978	75.3333	14.2222	377.778	272.044	279.422	358.778	87.9111	45.3333	3625.38	187.667	-4.11111	191.778	58.3778	131.333
V. reuterana	29	118	-68.5	742.5	108.5	33	37	284	113.5	251	113.5	118	35	7334	200	-131.5	331.5	97.5	-68.5
V. salicifolia	96.806	144.174	47.5987	1792.45	186.555	101.358	17.2843	532.01	365.813	395	450.472	84.3344	43.4214	3765.18	197.575	5.62876	191.946	78.5284	111.421
V. salicornioides	69.4	117.8	18.1	1574.3	157.1	84.7	15.1	445.3	310.1	326.4	430.6	91.7	44.6	3878.4	178.5	-24.4	202.9	34.8	97.2
V. scrupea	92.3333	136.667	45	1145	119	61.6667	15.6667	335	226.333	228.667	335	88.6667	45.6667	3575	193.333	1	192.333	45	136.333
V. scutellata	69.0375	157.13	-13.7201	616.41	72.802	32.5051	25.0512	205.13	104.683	179.485	140.857	70.1911	26.9078	6690.27	211.468	-47.6928	259.16	137.454	17.6143
V. senex	124.167	164.667	82	2358.67	230.833	121.167	15.1667	661.833	460.333	460.333	652.333	82.8333	45.6667	3198.33	212.833	32.8333	180	107	164.667
V. serpyllifolia	65.9011	141.582	-5.07143	941.676	111.662	48.4258	26.4753	315.085	158.953	226.365	244.544	66.8132	29.9066	5762.51	190.544	-38.0137	228.558	84.1456	50.1236
V. sibthorpioides	100	190.571	23.2857	714.786	90.7857	15.9286	43.1429	254.929	66.7143	69.4286	231.429	126.429	38.2143	6608.29	292.929	-32.4286	325.357	47.9286	189.857
V. spathulata	61.0625	108.438	12.8125	3174.5	342.812	175.75	19.4375	995.312	622.438	624.5	995.062	90.6875	45.125	3726.81	172.125	-26.5	198.625	13.75	106.438
V. spectabilis	49.3333	96.3333	-1	1777	166.333	111	10.6667	473.333	401.667	416.333	439.667	93	45.6667	3750.33	160	-41.3333	201.333	43.6667	56.6667
V. spicata	70.9875	159.724	-12.9279	561.091	66.0188	30.185	25.0063	186.671	95.8683	171.122	120.878	68.2288	25.9436	6771.42	212.787	-45.6897	258.476	145.489	15.7586
V. spuria	96.3333	162.444	30.7778	693.444	75.5556	41.3333	17.8889	216.222	136.667	175.444	176.556	75.6667	34.3333	5152.22	216	-3.77778	219.778	112.667	68.7778
V. tetrasticha	56.2	104.567	3.33333	2426.53	237.567	127.867	13.8	678.6	500.867	524.467	628.467	91.6667	44.3	3917.2	165.9	-38.7	204.6	38.9	96.9333
V. teucrium	86.3956	167.707	3.49778	760.6	88.5778	44.7511	21.8489	248.196	146.084	238.102	161.978	85.56	32.2533	6269.6	229.382	-32.7467	262.129	154.773	36.1378
V. thomsonii	37.2093	90.4186	-20.5116	1964.12	185.488	122.349	10.1163	526.372	454.419	465.767	475.442	99.9302	44.4884	4261.14	160.93	-61.2326	222.163	20.8372	57.3023
V. trifida	46.7857	99.2857	-10.7143	1389	128.929	92.7857	9.35714	364.786	327.286	342.5	333	101.143	45.2143	4232.93	169.143	-52.5714	221.714	46.5	55.3571
V. triloba	104.273	190.045	21.0227	754.159	106.114	26.0455	40.5909	291.773	94.2273	145.159	228.205	100.795	34.4091	6610.64	265.273	-23.6818	288.955	105.886	129.318
V. triphyllos	79.3658	162.516	1.88496	575.569	65.9764	31.8909	22.2448	183.378	100.743	167.428	132.853	62.9794	25.7965	6341.58	210.369	-27.9882	238.357	153.617	25.8555
V. tubata	97.6429	105.643	86.6429	2734.21	340.929	118.714	34.6429	980.571	378.857	980.571	378.857	108.929	83.2143	743.643	164.929	34.4286	130.5	105.643	86.6429
V. undulata	190.355	251.408	121.474	1794.83	310.882	50.5789	64.0789	823.092	174.566	731.921	208.079	79.9605	36.3553	5128.96	296.474	73.1053	223.368	239.408	140.329
V. vandewateri	117.333	126.667	104.333	3750.33	364.333	275.667	8	1010	851	944	940.333	95.6667	80.3333	912.667	182.333	63.3333	119	122	114.333
V. verna	63.2842	157.368	-26.5868	593.034	72.0763	29.3789	26.9368	201.024	96.4605	182.424	128.642	73.0868	26.1237	6495.28	214.116	-62.3421	276.458	142.413	7.30263
